# Supplementary material for: 3-Benzoyl-1-(2-meth­oxy­phen­yl)thio­urea
Source: Acta Crystallogr Sect E Struct Rep Online. 2012 Nov 3;68(Pt 12):o3259. doi: 10.1107/S160053681204456X (PMC3588812; doi:10.1107/S160053681204456X)
Supplement: Supplementary file 2 [file e-68-o3259-Isup2.hkl]

# 
# h,k,l, Fc-squared, Fo-squared, sigma(Fo-squared) and status flag 
# 
data_I
_shelx_title '  P21/c' 
_shelx_refln_list_code          4 
_shelx_F_calc_maximum      134.55 
_exptl_crystal_F_000       600.00 
_reflns_d_resolution_high  0.8005 
 
loop_ 
 _symmetry_equiv_pos_as_xyz 
 'x, y, z' 
 '-x, y+1/2, -z+1/2' 
 '-x, -y, -z' 
 'x, -y-1/2, z-1/2' 
 
_cell_length_a     5.9358 
_cell_length_b    25.6916 
_cell_length_c     9.0535 
_cell_angle_alpha  90.000 
_cell_angle_beta   92.065 
_cell_angle_gamma  90.000 
 
_shelx_F_squared_multiplier     1.000 
 
loop_ 
 _refln_index_h 
 _refln_index_k 
 _refln_index_l 
 _refln_F_squared_calc 
 _refln_F_squared_meas 
 _refln_F_squared_sigma 
 _refln_observed_status 
   1   0   0      942.28      829.95      9.26 o 
   2   0   0     1886.68     1578.36     19.01 o 
   3   0   0     2654.82     2375.94     30.42 o 
   4   0   0     1321.77     1392.75     27.54 o 
   5   0   0       57.99       58.55      4.71 o 
   6   0   0      813.42      833.08     20.15 o 
   7   0   0       29.48       26.08      2.64 o 
   1   1   0     1270.24     1041.62      7.26 o 
   2   1   0      891.61      773.91     11.92 o 
   3   1   0      465.77      429.72      9.23 o 
   4   1   0     1571.74     1594.31     20.90 o 
   5   1   0      829.72      781.75     13.39 o 
   6   1   0      815.36      789.53     13.90 o 
   7   1   0        4.38        4.33      1.09 o 
   0   2   0       15.11       16.24      0.57 o 
   1   2   0      268.00      217.85      6.46 o 
   2   2   0      514.67      456.51      9.59 o 
   3   2   0       29.82       23.01      2.45 o 
   4   2   0      409.79      407.90     10.73 o 
   5   2   0      293.26      295.84     22.86 o 
   6   2   0      249.50      248.02      7.79 o 
   7   2   0       72.14       64.58      5.73 o 
   1   3   0        1.95        3.82      1.01 o 
   2   3   0      169.00      144.39      4.09 o 
   3   3   0      167.55      182.28      6.08 o 
   4   3   0      108.97      101.67      5.53 o 
   5   3   0       10.55        9.06      1.83 o 
   6   3   0     1169.70     1170.68     16.51 o 
   7   3   0       28.31       32.47      3.13 o 
   0   4   0     1153.34      973.56      5.88 o 
   1   4   0     1072.01      927.55     20.77 o 
   2   4   0     1244.20     1107.84     10.94 o 
   3   4   0       33.94       28.81      4.47 o 
   4   4   0      405.13      433.46     15.46 o 
   5   4   0       12.48       12.80      2.43 o 
   6   4   0      328.50      336.29      8.70 o 
   7   4   0        6.31        4.85      1.55 o 
   1   5   0     7669.88     6767.91    126.49 o 
   2   5   0     2030.34     1855.01     16.03 o 
   3   5   0       30.45       30.51      2.62 o 
   4   5   0      126.73      119.09      8.22 o 
   5   5   0      487.79      488.72     16.63 o 
   6   5   0      189.40      190.46      6.37 o 
   7   5   0       83.75       82.01      4.75 o 
   0   6   0     9116.21     7696.29    179.69 o 
   1   6   0       94.29      104.59      5.39 o 
   2   6   0      284.71      258.60      4.73 o 
   3   6   0      864.70      811.71     11.86 o 
   4   6   0      172.78      160.31      9.62 o 
   5   6   0        0.06        1.04      2.07 o 
   6   6   0      144.47      136.84      8.49 o 
   7   6   0        0.27        0.18      0.93 o 
   1   7   0     4832.89     3934.37    135.56 o 
   2   7   0      497.90      531.60      6.06 o 
   3   7   0      157.61      172.06      8.24 o 
   4   7   0       14.97       16.43      2.48 o 
   5   7   0     1141.31     1154.59     25.46 o 
   6   7   0        0.84        2.69      2.31 o 
   7   7   0      219.15      198.83      7.03 o 
   0   8   0     1029.14     1006.08     40.18 o 
   1   8   0      294.77      245.45      5.80 o 
   2   8   0        1.83        3.13      1.56 o 
   3   8   0       18.59       45.75      4.46 o 
   4   8   0      260.55      257.27      5.78 o 
   5   8   0      161.63      167.07      9.77 o 
   6   8   0      137.45      130.54      8.11 o 
   7   8   0       75.66       75.98      4.24 o 
   1   9   0     1575.58     1544.79     14.46 o 
   2   9   0        6.48       13.69      2.27 o 
   3   9   0     1204.79     1163.98     21.69 o 
   4   9   0      248.39      239.63      8.89 o 
   5   9   0      651.58      615.23     18.52 o 
   6   9   0      596.94      568.32     16.29 o 
   7   9   0       31.35       29.33      2.60 o 
   0  10   0     7505.30     7126.11     32.26 o 
   1  10   0       19.75       13.04      1.29 o 
   2  10   0       73.18       59.41      4.32 o 
   3  10   0     2427.55     2248.82     30.77 o 
   4  10   0       98.60       95.39      4.04 o 
   5  10   0        8.46        8.70      3.03 o 
   6  10   0      323.95      344.78     12.44 o 
   7  10   0       36.45       36.46      2.68 o 
   1  11   0       28.05       22.36      1.39 o 
   2  11   0      102.34      103.88      5.73 o 
   3  11   0      118.74      132.79      7.81 o 
   4  11   0     1212.59     1169.51     11.92 o 
   5  11   0      548.71      559.31     28.53 o 
   6  11   0       14.44       10.87      2.59 o 
   0  12   0      192.68      276.63      4.52 o 
   1  12   0        0.51        0.11      0.71 o 
   2  12   0      811.98      788.70     15.92 o 
   3  12   0      582.56      546.24     15.91 o 
   4  12   0        2.50        3.29      1.20 o 
   5  12   0       46.07       49.92      4.82 o 
   6  12   0      572.05      556.40     14.82 o 
   1  13   0     1892.74     1971.05     13.18 o 
   2  13   0      461.12      423.67     11.95 o 
   3  13   0       44.06       41.24      4.79 o 
   4  13   0      227.85      222.15      6.16 o 
   5  13   0      589.85      598.70     12.31 o 
   6  13   0        5.60        4.00      1.62 o 
   0  14   0       31.41       26.48      3.01 o 
   1  14   0      258.38      300.46      5.37 o 
   2  14   0      172.17      186.78      5.92 o 
   3  14   0        3.19        0.73      1.51 o 
   4  14   0       16.19       15.91      3.37 o 
   5  14   0       31.94       31.39      3.47 o 
   6  14   0      177.60      162.97      7.29 o 
   1  15   0     1053.96     1079.79     19.63 o 
   2  15   0     1449.40     1327.82     16.12 o 
   3  15   0        0.13        1.68      1.12 o 
   4  15   0      245.92      254.06      8.37 o 
   5  15   0      119.05      121.06      7.32 o 
   6  15   0        3.04        4.58      1.40 o 
   0  16   0     1117.11     1312.78     22.03 o 
   1  16   0      133.58      136.84      7.37 o 
   2  16   0       21.02       31.42      2.69 o 
   3  16   0     2128.81     2176.22     19.61 o 
   4  16   0      284.80      311.58     15.50 o 
   5  16   0      183.81      193.80      6.66 o 
   6  16   0      130.09      116.70      5.17 o 
   1  17   0        0.80        2.79      1.48 o 
   2  17   0       22.81       28.48      2.04 o 
   3  17   0      343.78      346.04      6.23 o 
   4  17   0        5.05        3.11      2.56 o 
   5  17   0       71.17       71.49      3.91 o 
   0  18   0       61.75       37.98      4.12 o 
   1  18   0       84.59       71.63      6.35 o 
   2  18   0      561.79      553.53      8.63 o 
   3  18   0       13.61       16.61      2.67 o 
   4  18   0      501.74      539.55     18.26 o 
   5  18   0        7.23        8.14      2.38 o 
   1  19   0      374.99      367.15      6.22 o 
   2  19   0      470.36      445.99      7.96 o 
   3  19   0     1051.56     1050.85     18.08 o 
   4  19   0        1.47        5.44      2.88 o 
   5  19   0        0.17        1.28      1.39 o 
   0  20   0     2272.93     2451.10     35.53 o 
   1  20   0      401.59      382.68      7.65 o 
   2  20   0        2.61        3.80      1.30 o 
   3  20   0     2746.50     2773.95     29.50 o 
   4  20   0       71.85       81.21      7.03 o 
   5  20   0       22.26       23.71      3.02 o 
   1  21   0      168.34      154.03      4.64 o 
   2  21   0      374.50      362.04     14.47 o 
   3  21   0      211.93      219.13      8.42 o 
   4  21   0        0.85        1.49      1.95 o 
   5  21   0       78.11       65.27      4.42 o 
   0  22   0      454.29      463.18      8.92 o 
   1  22   0       52.51       55.68      3.40 o 
   2  22   0       27.94       33.25      3.55 o 
   3  22   0        2.18        3.69      1.87 o 
   4  22   0        4.06        6.77      2.46 o 
   5  22   0       56.66       53.62      3.67 o 
   1  23   0      267.82      258.38      7.04 o 
   2  23   0     1641.82     1622.25     50.72 o 
   3  23   0        8.61        6.61      2.00 o 
   4  23   0       12.70       15.34      3.02 o 
   5  23   0       74.04       64.22      3.54 o 
   0  24   0      151.25      127.82      8.85 o 
   1  24   0      182.81      174.81      5.75 o 
   2  24   0       20.40       27.35      3.27 o 
   3  24   0       28.09       33.06      4.79 o 
   4  24   0      112.64      117.43      6.87 o 
   1  25   0      542.32      524.18      9.61 o 
   2  25   0     1033.46     1025.79     18.42 o 
   3  25   0       88.77      104.82      7.48 o 
   4  25   0      124.52      132.83      6.75 o 
   0  26   0      381.33      356.90     13.96 o 
   1  26   0       22.59       18.91      2.00 o 
   2  26   0       71.92       69.59      4.38 o 
   3  26   0      355.05      385.58     13.11 o 
   4  26   0       38.66       42.93      3.45 o 
   1  27   0        0.82        3.73      1.20 o 
   2  27   0       93.30       88.86      3.76 o 
   3  27   0        0.01        0.54      0.95 o 
   4  27   0      350.56      332.31      7.77 o 
   0  28   0      160.02      196.90      9.39 o 
   1  28   0      202.07      219.09      6.61 o 
   2  28   0       47.03       49.61      4.48 o 
   3  28   0       54.76       44.30      3.70 o 
   1  29   0      156.99      164.10      8.21 o 
   2  29   0      215.03      206.07      7.64 o 
   3  29   0      268.63      271.65      7.24 o 
   0  30   0      548.12      542.52     12.61 o 
   1  30   0       18.52       19.01      2.74 o 
  -7   1   1       16.57       14.07      1.44 o 
  -6   1   1        2.24        2.84      1.52 o 
  -5   1   1      384.37      339.42      9.11 o 
  -4   1   1        7.00        7.55      2.14 o 
  -3   1   1     6243.21     5897.52     89.23 o 
  -2   1   1     2437.39     2111.53     17.01 o 
  -1   1   1      825.36      712.11      6.61 o 
   0   1   1     3112.66     2965.64     12.87 o 
   2   1   1     3677.78     3503.41     61.57 o 
   3   1   1       38.57       41.96      2.83 o 
   4   1   1      749.59      746.21     13.39 o 
   5   1   1      207.30      220.80      7.70 o 
   6   1   1       19.17       20.98      2.60 o 
   7   1   1       20.10       19.12      2.15 o 
  -7   2   1       50.34       52.74      2.54 o 
  -6   2   1      356.05      358.11      9.30 o 
  -5   2   1      446.65      432.21     10.01 o 
  -4   2   1        1.90        1.18      1.85 o 
  -3   2   1      160.56      145.57      5.82 o 
  -2   2   1       63.59       64.34      3.62 o 
  -1   2   1       52.63       53.05      2.62 o 
   0   2   1     1300.53     1221.99      5.70 o 
   1   2   1     3634.77     3523.56     12.20 o 
   2   2   1     1343.02     1311.62     12.95 o 
   3   2   1      194.33      200.62      5.90 o 
   4   2   1      335.38      380.07     21.80 o 
   5   2   1     1642.98     1686.69     24.07 o 
   6   2   1      254.93      272.16      8.16 o 
   7   2   1      770.80      715.10     13.05 o 
  -7   3   1        2.40        1.38      0.85 o 
  -6   3   1      309.74      305.16     11.29 o 
  -5   3   1        3.68        2.64      2.03 o 
  -4   3   1      416.00      435.52     11.69 o 
  -3   3   1        3.34        2.88      1.50 o 
  -2   3   1      157.13      161.95      4.81 o 
  -1   3   1     1129.64     1061.25     21.50 o 
   0   3   1     3422.60     3237.36      6.44 o 
   1   3   1     1654.45     1594.93     13.38 o 
   2   3   1      216.98      203.25      4.55 o 
   3   3   1     1635.87     1686.31     35.72 o 
   4   3   1      517.53      453.94     14.99 o 
   5   3   1       29.26       32.54      2.66 o 
   6   3   1       75.87       81.72      4.50 o 
   7   3   1      104.63      102.91      5.11 o 
  -7   4   1      104.09       98.18      5.21 o 
  -6   4   1      121.95      113.56      5.18 o 
  -5   4   1        1.18        1.40      1.66 o 
  -4   4   1      949.92      870.57     16.37 o 
  -3   4   1     2883.07     2932.27     24.88 o 
  -2   4   1     2949.66     2765.03     21.64 o 
  -1   4   1     5542.75     5141.63     17.51 o 
   0   4   1     4311.03     3946.48     17.94 o 
   1   4   1     3208.90     3123.64     12.79 o 
   2   4   1     1645.99     1536.95     12.54 o 
   3   4   1      964.30      952.33     22.00 o 
   4   4   1        8.74        8.81      2.80 o 
   5   4   1      976.11     1001.21     26.99 o 
   6   4   1       71.32       80.27      6.80 o 
   7   4   1       56.64       57.57      3.87 o 
  -7   5   1       37.54       34.37      3.19 o 
  -6   5   1       13.75       25.01      9.79 o 
  -5   5   1        0.84        0.29      1.64 o 
  -4   5   1      126.25      112.02      8.31 o 
  -3   5   1      733.72      739.09     12.22 o 
  -2   5   1       66.72       79.01      3.35 o 
  -1   5   1      307.83      277.81      6.95 o 
   0   5   1       20.93       35.51     26.55 o 
   1   5   1    18104.50    15571.15     45.62 o 
   2   5   1       25.77       34.15      2.71 o 
   3   5   1      900.13      966.44     13.52 o 
   4   5   1      362.28      401.80     10.74 o 
   5   5   1      379.69      390.82     14.99 o 
   6   5   1       60.95       67.77      6.20 o 
   7   5   1       33.28       29.21      2.87 o 
  -7   6   1      168.16      174.65      6.71 o 
  -6   6   1        5.12        4.20      1.35 o 
  -5   6   1        2.37        1.24      1.22 o 
  -4   6   1     1968.81     1894.69     21.84 o 
  -3   6   1        2.33        7.61      1.54 o 
  -2   6   1      689.94      689.75      8.60 o 
  -1   6   1     1300.53     1268.43      8.72 o 
   0   6   1     1763.09     1735.76      8.06 o 
   1   6   1     8955.92     8028.46     24.31 o 
   2   6   1     2059.43     1906.88     25.98 o 
   3   6   1     1383.46     1327.09     22.31 o 
   4   6   1       23.06       22.53      2.64 o 
   5   6   1      374.95      391.44     15.07 o 
   6   6   1       67.81       70.40      6.31 o 
   7   6   1      111.23      100.10      4.99 o 
  -7   7   1      101.91      102.71      5.07 o 
  -6   7   1        6.17        8.09      2.66 o 
  -5   7   1        7.39        6.97      1.70 o 
  -4   7   1        5.83        6.40      1.43 o 
  -3   7   1        2.02        1.34      0.95 o 
  -2   7   1        5.63        7.40      1.04 o 
  -1   7   1      137.60      132.35      2.85 o 
   0   7   1      100.89       94.45      1.77 o 
   1   7   1     7031.90     6585.35     44.88 o 
   2   7   1        0.94        2.50      1.46 o 
   3   7   1      153.42      165.15      8.12 o 
   4   7   1     1358.07     1418.38     18.86 o 
   5   7   1      498.54      521.59     17.37 o 
   6   7   1        1.04        0.09      1.82 o 
   7   7   1      140.50      123.70      5.41 o 
  -7   8   1      237.12      226.77      7.17 o 
  -6   8   1      114.44      104.40      7.09 o 
  -5   8   1      306.79      297.57      7.76 o 
  -4   8   1      967.87      881.01     14.80 o 
  -3   8   1      207.95      202.98      9.48 o 
  -2   8   1      382.82      380.87      5.90 o 
  -1   8   1        5.67        3.57      0.68 o 
   0   8   1        8.73       10.22      0.58 o 
   1   8   1       79.71       76.83      5.97 o 
   2   8   1     1795.45     1774.24     21.67 o 
   3   8   1       54.34       44.48      4.52 o 
   4   8   1       65.90       66.95      4.32 o 
   5   8   1       78.43       76.01      6.98 o 
   6   8   1        1.94        0.27      2.08 o 
   7   8   1        0.15        0.12      0.81 o 
  -7   9   1        4.31        7.12      1.43 o 
  -6   9   1      176.00      181.06      9.05 o 
  -5   9   1      208.52      203.27      6.37 o 
  -4   9   1       41.47       33.37      2.60 o 
  -3   9   1     1061.81      973.38     20.72 o 
  -2   9   1      850.96      749.94     15.45 o 
  -1   9   1      196.30      203.34      6.45 o 
   0   9   1      595.49      558.41      4.06 o 
   1   9   1      495.49      433.35      6.57 o 
   2   9   1     1015.87     1006.20     16.91 o 
   3   9   1       22.43       29.03      3.93 o 
   4   9   1      382.57      372.17      9.90 o 
   5   9   1       59.36       71.70      6.81 o 
   6   9   1       34.14       34.15      4.33 o 
   7   9   1       51.85       50.12      3.19 o 
  -7  10   1       18.90       18.58      1.95 o 
  -6  10   1        6.67        5.56      2.28 o 
  -5  10   1       82.91       92.01      5.13 o 
  -4  10   1       15.06       14.84      1.59 o 
  -3  10   1      121.41      118.09      7.50 o 
  -2  10   1      461.55      502.93     12.85 o 
  -1  10   1      148.00      175.78      3.34 o 
   0  10   1       44.35       40.48      1.17 o 
   1  10   1       42.67       40.32      2.07 o 
   2  10   1       64.88       59.94      4.38 o 
   3  10   1       89.76      113.16      7.19 o 
   4  10   1       75.36       77.82      3.71 o 
   5  10   1      209.58      211.08     11.18 o 
   6  10   1      323.94      324.74     12.20 o 
  -6  11   1      361.32      367.47     12.10 o 
  -5  11   1     1051.43      975.88     15.95 o 
  -4  11   1      101.32       99.09      3.58 o 
  -3  11   1     1459.14     1372.80     25.35 o 
  -2  11   1     2373.34     2290.99     27.74 o 
  -1  11   1      208.06      195.38      6.55 o 
   0  11   1     3372.42     3539.30     16.98 o 
   1  11   1      881.30     1108.18      9.21 o 
   2  11   1      474.99      464.56     12.11 o 
   3  11   1     1072.15     1062.69     21.99 o 
   4  11   1      428.05      406.72      8.49 o 
   5  11   1      447.84      435.13     15.90 o 
   6  11   1      140.19      142.88      7.94 o 
  -6  12   1      820.14      750.31     16.60 o 
  -5  12   1      190.64      169.70      6.63 o 
  -4  12   1     1823.52     1836.94     17.69 o 
  -3  12   1      568.14      591.66     16.86 o 
  -2  12   1       36.16       49.42      4.39 o 
  -1  12   1      630.54      627.66     13.02 o 
   0  12   1      981.81     1031.53     11.90 o 
   1  12   1     1915.08     2098.28     20.26 o 
   2  12   1     2747.63     2716.11     30.32 o 
   3  12   1       63.46       62.90      5.81 o 
   4  12   1       33.30       30.13      2.57 o 
   5  12   1      457.30      476.55     16.50 o 
   6  12   1       25.56       34.12      4.00 o 
  -6  13   1      130.29      129.61      6.69 o 
  -5  13   1        1.86        2.46      1.94 o 
  -4  13   1      953.66      918.15     12.96 o 
  -3  13   1       15.16       16.97      2.27 o 
  -2  13   1      110.50      106.33      6.25 o 
  -1  13   1      231.41      230.47      6.92 o 
   0  13   1     2751.35     3127.77     15.05 o 
   1  13   1        7.61        9.83      1.47 o 
   2  13   1      948.83      940.47     12.73 o 
   3  13   1     1117.39     1108.64     13.50 o 
   4  13   1      676.66      672.25     15.13 o 
   5  13   1       61.43       66.09      5.92 o 
   6  13   1       51.49       47.88      4.37 o 
  -6  14   1       24.53       19.24      2.59 o 
  -5  14   1      101.57       96.84      6.92 o 
  -4  14   1     1094.53     1080.91     16.41 o 
  -3  14   1      104.68      101.13      4.09 o 
  -2  14   1      181.73      153.38      7.58 o 
  -1  14   1      707.61      725.40     16.07 o 
   0  14   1     1188.22     1207.94     13.68 o 
   1  14   1     2071.38     2227.57     19.50 o 
   2  14   1      593.42      617.17     15.95 o 
   3  14   1      150.83      137.60      4.20 o 
   4  14   1      354.57      343.73      9.79 o 
   5  14   1       10.99       12.09      3.49 o 
   6  14   1      394.31      370.59     11.07 o 
  -6  15   1       85.90       77.73      4.48 o 
  -5  15   1        2.71        3.33      1.77 o 
  -4  15   1       54.41       53.53      3.03 o 
  -3  15   1      233.33      202.01      5.88 o 
  -2  15   1       41.79       37.12      2.90 o 
  -1  15   1      477.29      481.79     13.64 o 
   0  15   1      177.36      223.35      6.23 o 
   1  15   1      111.57      107.41      3.40 o 
   2  15   1       57.70       46.02      3.37 o 
   3  15   1      123.35      115.19      4.71 o 
   4  15   1      119.64      139.57      6.33 o 
   5  15   1       10.08        7.98      1.71 o 
   6  15   1        5.51        3.92      1.57 o 
  -6  16   1       89.34       76.42      3.90 o 
  -5  16   1       50.38       42.28      3.25 o 
  -4  16   1     1064.46     1046.54     30.17 o 
  -3  16   1     1415.70     1440.22     26.10 o 
  -2  16   1       25.19       24.98      3.32 o 
  -1  16   1     1885.83     1785.86     27.22 o 
   0  16   1      397.74      381.87      8.49 o 
   1  16   1       11.85        9.75      1.56 o 
   2  16   1      830.01      823.57     11.63 o 
   3  16   1      130.42      119.74      4.88 o 
   4  16   1       91.84       98.60      5.38 o 
   5  16   1       10.30        9.84      1.63 o 
   6  16   1       52.72       43.59      3.27 o 
  -5  17   1      718.80      732.17     18.21 o 
  -4  17   1      214.39      212.70     10.91 o 
  -3  17   1      262.61      279.04      7.41 o 
  -2  17   1      835.22      806.09     16.34 o 
  -1  17   1       61.60       68.25      5.70 o 
   0  17   1      909.03      953.65     13.98 o 
   1  17   1        2.21        5.63      1.67 o 
   2  17   1       76.36       81.33      3.90 o 
   3  17   1      155.32      166.92      8.47 o 
   4  17   1      873.19      927.74     15.96 o 
   5  17   1       35.53       44.78      4.33 o 
  -5  18   1      105.36       99.88      6.69 o 
  -4  18   1       37.82       35.42      5.21 o 
  -3  18   1      108.90      119.52      5.95 o 
  -2  18   1      114.56      115.33      4.61 o 
  -1  18   1        0.12        0.89      0.93 o 
   0  18   1      244.42      279.92     14.49 o 
   1  18   1       35.89       43.64      2.40 o 
   2  18   1       57.17       46.98      3.06 o 
   3  18   1      670.48      654.93     19.64 o 
   4  18   1       30.43       30.49      4.72 o 
   5  18   1      284.12      294.68      7.31 o 
  -5  19   1      137.83      144.83      7.63 o 
  -4  19   1        9.06       10.11      3.27 o 
  -3  19   1      364.52      385.04     10.62 o 
  -2  19   1      342.00      349.17      8.09 o 
  -1  19   1     1092.65     1088.68     15.57 o 
   0  19   1       20.12       17.66      1.41 o 
   1  19   1      705.47      686.91      9.39 o 
   2  19   1      725.23      687.68     19.58 o 
   3  19   1        4.56        4.27      1.97 o 
   4  19   1     1081.76     1143.92     25.62 o 
   5  19   1      386.86      400.16     11.52 o 
  -5  20   1        3.94        4.65      1.68 o 
  -4  20   1        3.30        4.01      2.53 o 
  -3  20   1      923.32      960.84     14.08 o 
  -2  20   1     1135.11     1134.11     12.96 o 
  -1  20   1        7.55        6.88      1.65 o 
   0  20   1      335.72      341.78      7.96 o 
   1  20   1        1.21        0.97      0.92 o 
   2  20   1       44.55       41.29      2.99 o 
   3  20   1      164.13      163.11     10.48 o 
   4  20   1       60.77       52.12      5.68 o 
   5  20   1        5.85        5.40      1.56 o 
  -5  21   1      229.82      224.81      8.30 o 
  -4  21   1        2.39        0.66      1.83 o 
  -3  21   1     1391.21     1420.17     20.85 o 
  -2  21   1       84.34       76.08      4.08 o 
  -1  21   1       20.64       16.08      1.71 o 
   0  21   1      367.46      385.18      6.38 o 
   1  21   1     1043.66     1005.01     14.07 o 
   2  21   1        1.06       -0.45      1.11 o 
   3  21   1     1742.96     1788.78     33.83 o 
   4  21   1       43.19       48.72      5.28 o 
   5  21   1        3.29        4.93      1.43 o 
  -5  22   1        2.05        4.23      1.31 o 
  -4  22   1      385.99      412.60     14.68 o 
  -3  22   1       39.95       41.20      3.81 o 
  -2  22   1      582.37      568.28     10.94 o 
  -1  22   1      980.32      933.47     13.41 o 
   0  22   1       41.30       41.70      2.94 o 
   1  22   1      438.20      446.08      9.46 o 
   2  22   1      676.92      640.02     21.88 o 
   3  22   1       80.29       71.11      6.87 o 
   4  22   1        4.02        2.42      1.86 o 
   5  22   1       22.35       17.80      2.04 o 
  -5  23   1       23.46       23.11      2.25 o 
  -4  23   1       15.34       17.59      3.22 o 
  -3  23   1       44.07       52.89      4.11 o 
  -2  23   1      175.52      197.84      7.90 o 
  -1  23   1       38.55       44.49      3.76 o 
   0  23   1       31.73       22.67      2.78 o 
   1  23   1        1.69        0.44      1.12 o 
   2  23   1       59.95       59.17      4.60 o 
   3  23   1       67.93       71.51      6.86 o 
   4  23   1      181.70      185.34      8.92 o 
  -4  24   1      383.66      379.07     12.33 o 
  -3  24   1       22.21       23.46      2.77 o 
  -2  24   1       25.60       28.63      3.19 o 
  -1  24   1     1268.87     1301.10     26.50 o 
   0  24   1     1010.34      949.34     13.16 o 
   1  24   1        1.96        1.17      1.01 o 
   2  24   1      667.72      645.95     14.22 o 
   3  24   1      413.62      429.88     15.26 o 
   4  24   1       72.81       82.67      5.59 o 
  -4  25   1       61.51       61.42      4.64 o 
  -3  25   1       69.25       68.49      4.19 o 
  -2  25   1      126.16      135.89      6.23 o 
  -1  25   1        3.47        6.48      1.67 o 
   0  25   1      303.95      303.58      7.33 o 
   1  25   1       25.59       20.44      2.21 o 
   2  25   1        2.24        2.53      1.67 o 
   3  25   1      202.87      219.86     10.45 o 
   4  25   1       91.28       80.31      4.99 o 
  -4  26   1      285.33      298.32      8.76 o 
  -3  26   1       82.65       83.41      6.16 o 
  -2  26   1        0.29       -0.33      1.83 o 
  -1  26   1      241.09      237.37      7.51 o 
   0  26   1       30.96       33.39      3.65 o 
   1  26   1       94.27       99.96      4.28 o 
   2  26   1      372.03      346.56     13.67 o 
   3  26   1       54.40       60.18      5.29 o 
   4  26   1       26.11       27.05      2.62 o 
  -3  27   1       89.21       95.00      5.92 o 
  -2  27   1       30.65       34.30      2.88 o 
  -1  27   1        1.06        1.64      1.75 o 
   0  27   1      222.34      224.59      5.74 o 
   1  27   1      249.26      258.99      6.42 o 
   2  27   1        9.56        7.22      2.40 o 
   3  27   1      199.78      193.99      8.39 o 
  -3  28   1        7.98        7.31      1.60 o 
  -2  28   1      156.88      160.62      5.46 o 
  -1  28   1      272.80      282.28     11.28 o 
   0  28   1      175.12      175.09      6.12 o 
   1  28   1       36.71       31.14      2.16 o 
   2  28   1       20.93       19.39      3.06 o 
   3  28   1      113.79      102.04      5.44 o 
  -2  29   1      101.35       89.62      8.04 o 
  -1  29   1       88.71       90.13      6.02 o 
   0  29   1       30.08       36.96      2.67 o 
   1  29   1      688.41      654.15     24.55 o 
   2  29   1       54.95       51.68      4.08 o 
   3  29   1       77.61       71.62      3.77 o 
  -1  30   1      199.97      214.25      8.34 o 
   0  30   1       79.26       88.69      5.38 o 
   2  30   1       56.13       52.16      3.34 o 
   0  31   1       45.44       39.47      3.10 o 
  -7   0   2      100.77       94.87      4.77 o 
  -6   0   2      150.61      130.37      9.68 o 
  -5   0   2     4599.81     4256.58     87.77 o 
  -4   0   2      236.22      242.80     12.89 o 
  -3   0   2     1368.77     1350.96     25.95 o 
  -2   0   2     5555.61     4781.79     37.70 o 
  -1   0   2      332.49      299.02      6.93 o 
   0   0   2     3259.56     3084.54     18.23 o 
   1   0   2      224.31      238.71      5.42 o 
   2   0   2     1786.57     1922.15     19.17 o 
   3   0   2       15.22       15.22      2.41 o 
   4   0   2        3.01        1.01      1.70 o 
   5   0   2        2.64        1.61      1.73 o 
   6   0   2       21.69       23.29      3.62 o 
  -7   1   2      204.39      188.64      4.68 o 
  -6   1   2      171.05      168.60      7.70 o 
  -5   1   2      339.36      330.26     10.83 o 
  -4   1   2      133.52      148.57      7.22 o 
  -3   1   2      285.43      323.77      9.05 o 
  -2   1   2      854.83      737.04     11.56 o 
  -1   1   2     2498.93     2142.41     13.09 o 
   0   1   2     3603.98     3663.28     14.09 o 
   2   1   2      401.87      406.18      6.28 o 
   3   1   2      150.09      163.80      5.05 o 
   4   1   2        3.02        2.05      1.37 o 
   5   1   2       15.08       14.78      2.32 o 
   6   1   2        2.66        6.38      1.61 o 
  -7   2   2       16.53       16.31      1.49 o 
  -6   2   2       12.03       10.49      2.42 o 
  -5   2   2      246.85      244.07      7.31 o 
  -4   2   2      389.82      307.35     10.30 o 
  -3   2   2      611.96      565.06     21.74 o 
  -2   2   2      692.81      617.98      9.64 o 
  -1   2   2     4187.43     3726.51     17.17 o 
   0   2   2     2299.51     2240.01     14.49 o 
   1   2   2    13268.10    13368.93     43.16 o 
   2   2   2     2689.85     2698.65     36.84 o 
   3   2   2      246.05      245.29      6.20 o 
   4   2   2       77.01       59.70      5.40 o 
   5   2   2      621.78      655.39     13.22 o 
   6   2   2     1127.53     1234.90     16.72 o 
   7   2   2     1163.49      978.84     13.57 o 
  -7   3   2       98.78       93.02      4.47 o 
  -6   3   2        1.79        2.24      1.77 o 
  -5   3   2      552.07      536.05     10.73 o 
  -4   3   2      381.86      363.12     11.10 o 
  -3   3   2       15.58       23.60      2.67 o 
  -2   3   2     1445.36     1327.56     15.15 o 
  -1   3   2        8.43       10.96      1.73 o 
   0   3   2      565.61      623.15      5.73 o 
   1   3   2      439.65      454.24      7.38 o 
   2   3   2     2821.59     2990.15     16.97 o 
   3   3   2     1239.37     1223.26     36.86 o 
   4   3   2      662.82      700.68     12.70 o 
   5   3   2       66.92       68.28      4.48 o 
   6   3   2     1442.47     1525.40     27.84 o 
   7   3   2       27.15       32.49      2.66 o 
  -7   4   2        0.25       -0.21      0.96 o 
  -6   4   2       17.98       13.84      2.39 o 
  -5   4   2      132.05      127.48      5.34 o 
  -4   4   2        5.71        4.59      2.07 o 
  -3   4   2      194.89      183.32      6.73 o 
  -2   4   2      235.24      264.15      6.21 o 
  -1   4   2      230.25      225.33      6.45 o 
   0   4   2       19.33       25.72      1.30 o 
   1   4   2     2199.53     2289.82     14.38 o 
   2   4   2     1074.02     1271.34     11.12 o 
   3   4   2        6.98        7.89      5.65 o 
   4   4   2       36.36       36.92      3.27 o 
   5   4   2       40.13       43.13      5.46 o 
   6   4   2       11.30       18.17      3.73 o 
   7   4   2        8.37        7.19      1.44 o 
  -7   5   2      300.74      312.94      8.77 o 
  -6   5   2      328.95      355.99     13.12 o 
  -5   5   2        3.64        4.65      1.57 o 
  -4   5   2      989.00      947.32     10.05 o 
  -3   5   2     1446.76     1309.51     17.30 o 
  -2   5   2     3780.60     3526.52     88.76 o 
  -1   5   2      150.95      127.81      3.30 o 
   0   5   2     2071.35     2110.11     19.67 o 
   1   5   2      458.34      436.85      4.02 o 
   2   5   2       19.29       27.68      2.14 o 
   3   5   2       18.66       17.09      2.90 o 
   4   5   2       99.13      114.83      8.39 o 
   5   5   2        8.72       10.72      3.20 o 
   6   5   2      879.49      933.53     21.87 o 
   7   5   2       37.07       37.76      2.91 o 
  -7   6   2       14.45       12.24      1.97 o 
  -6   6   2       99.35       87.62      4.30 o 
  -5   6   2      107.98       98.49      4.68 o 
  -4   6   2        9.91       10.75      1.40 o 
  -3   6   2       51.34       46.62      4.45 o 
  -2   6   2      930.16      929.67     18.17 o 
  -1   6   2      134.81      152.85      3.65 o 
   0   6   2     2842.80     2845.92     12.83 o 
   1   6   2      671.22      680.92      7.62 o 
   2   6   2     4134.59     4396.71     50.14 o 
   3   6   2        6.09        9.31      2.27 o 
   4   6   2        6.17        7.92      2.21 o 
   5   6   2       77.27       83.63      7.35 o 
   6   6   2      413.88      441.46     15.03 o 
   7   6   2        0.20        0.92      0.93 o 
  -7   7   2       28.87       30.57      2.73 o 
  -6   7   2      135.87      133.48      5.04 o 
  -5   7   2      214.87      206.17      6.58 o 
  -4   7   2        5.39        2.68      0.96 o 
  -3   7   2      103.63       68.65      4.82 o 
  -2   7   2     4357.20     4391.61     40.14 o 
  -1   7   2      884.50      910.34      8.88 o 
   0   7   2     1504.62     1616.92      7.81 o 
   1   7   2     3183.84     3106.83      9.18 o 
   2   7   2      135.24      159.91      6.83 o 
   3   7   2      212.58      178.34      8.48 o 
   4   7   2      701.31      751.24     14.06 o 
   5   7   2       95.56       91.59      7.69 o 
   6   7   2      102.40      109.16      7.61 o 
   7   7   2      197.73      181.01      5.91 o 
  -7   8   2       28.54       28.03      2.48 o 
  -6   8   2        1.31        0.91      1.75 o 
  -5   8   2        5.01        6.88      1.62 o 
  -4   8   2      220.07      175.69      4.81 o 
  -3   8   2       24.68       18.90      3.61 o 
  -2   8   2      367.36      301.50      6.32 o 
  -1   8   2     1292.19     1275.18     11.11 o 
   0   8   2      133.74      152.04      3.11 o 
   1   8   2     3354.24     3422.24     14.97 o 
   2   8   2     1078.45     1061.68     17.93 o 
   3   8   2     1067.03     1064.32     20.99 o 
   4   8   2     1115.35     1199.40     18.02 o 
   5   8   2      108.91      109.37      8.44 o 
   6   8   2      130.69      140.97      8.36 o 
  -7   9   2        1.84        3.03      1.06 o 
  -6   9   2      135.07      116.89      7.03 o 
  -5   9   2       14.64       16.16      2.30 o 
  -4   9   2        1.93        2.01      1.82 o 
  -3   9   2      231.96      233.92     11.01 o 
  -2   9   2     3326.98     3664.61     21.77 o 
  -1   9   2        3.51        5.82      0.92 o 
   0   9   2     1768.64     1871.30      8.13 o 
   1   9   2      220.37      229.34      3.85 o 
   2   9   2       64.67       65.22      4.76 o 
   3   9   2       36.15       39.55      4.47 o 
   4   9   2       84.91       91.18      5.18 o 
   5   9   2      216.39      239.26     12.14 o 
   6   9   2      194.70      204.07      9.79 o 
  -6  10   2       76.13       83.58      5.86 o 
  -5  10   2     2215.28     2058.42     28.08 o 
  -4  10   2      120.48      114.07      3.88 o 
  -3  10   2        0.23       19.97      3.46 o 
  -2  10   2     2710.77     2693.44     18.33 o 
  -1  10   2     1822.54     1815.69     20.23 o 
   0  10   2      343.86      361.89      4.84 o 
   1  10   2      729.43      716.73      7.17 o 
   2  10   2      701.67      882.86     17.25 o 
   3  10   2       16.98       24.07      3.66 o 
   4  10   2       21.00       28.00      3.16 o 
   5  10   2      207.58      227.32     11.74 o 
   6  10   2      123.10      130.02      7.74 o 
  -6  11   2      261.13      257.71      9.70 o 
  -5  11   2       10.11       11.52      1.84 o 
  -4  11   2       18.25       10.53      2.00 o 
  -3  11   2      355.35      341.43     13.26 o 
  -2  11   2      473.06      485.74     13.67 o 
  -1  11   2      534.75      539.56      6.15 o 
   0  11   2      518.10      580.91      6.46 o 
   1  11   2      816.44      887.69      9.35 o 
   2  11   2      164.15      163.27      7.75 o 
   3  11   2      994.54     1036.72     22.18 o 
   4  11   2      167.98      166.97      5.50 o 
   5  11   2        5.51        7.11      2.93 o 
   6  11   2       11.54       11.68      2.58 o 
  -6  12   2      164.48      144.53      7.01 o 
  -5  12   2      236.46      253.63      8.02 o 
  -4  12   2      194.25      169.16      5.56 o 
  -3  12   2      625.00      620.05     17.78 o 
  -2  12   2      637.18      619.74     15.53 o 
  -1  12   2      376.17      368.50      5.18 o 
   0  12   2      107.80      120.66      3.93 o 
   1  12   2     2044.42     2105.45     13.58 o 
   2  12   2      745.58      892.58     18.44 o 
   3  12   2      212.98      209.57      7.17 o 
   4  12   2      134.57      131.20      5.15 o 
   5  12   2      289.16      311.19     13.53 o 
   6  12   2      177.10      188.88      8.67 o 
  -6  13   2      232.62      215.64      5.37 o 
  -5  13   2       23.03       21.71      2.59 o 
  -4  13   2      177.30      165.37      5.24 o 
  -3  13   2     1268.68     1180.72     17.61 o 
  -2  13   2      468.56      508.50     14.02 o 
  -1  13   2      723.59      745.20     28.81 o 
   0  13   2      361.50      334.65      6.31 o 
   1  13   2     1010.39     1101.54     10.26 o 
   2  13   2      120.35      119.22      6.98 o 
   3  13   2      474.36      502.29      9.19 o 
   4  13   2      183.58      180.02      7.09 o 
   5  13   2        0.76        1.04      1.99 o 
   6  13   2        2.21        3.43      1.67 o 
  -6  14   2        6.79        6.60      1.04 o 
  -5  14   2        3.31        2.66      1.30 o 
  -4  14   2        4.81        2.04      2.62 o 
  -3  14   2      455.06      448.09      8.55 o 
  -2  14   2        9.07        9.17      2.28 o 
  -1  14   2        2.81        1.09      1.36 o 
   0  14   2       16.22       19.63      1.87 o 
   1  14   2      336.89      379.77      6.31 o 
   2  14   2        0.00       10.90      2.64 o 
   3  14   2        5.35        6.45      1.84 o 
   4  14   2       99.05       97.61      5.36 o 
   5  14   2      135.40      139.87      8.82 o 
   6  14   2      162.66      157.37      7.08 o 
  -6  15   2        8.29        8.56      1.25 o 
  -5  15   2        2.29       -0.15      3.60 o 
  -4  15   2      141.21      132.06      5.84 o 
  -3  15   2     2117.39     2072.16     18.64 o 
  -2  15   2        4.55       14.89      2.95 o 
  -1  15   2      175.20      210.94      9.28 o 
   0  15   2      982.40      989.95     13.05 o 
   1  15   2     1677.08     1814.42     20.02 o 
   2  15   2       30.76       33.21      4.00 o 
   3  15   2       68.80       70.93      3.70 o 
   4  15   2       17.83       18.19      2.54 o 
   5  15   2        1.93        1.15      1.81 o 
   6  15   2       99.41       86.85      4.90 o 
  -6  16   2      100.50       74.23      3.68 o 
  -5  16   2       27.95       32.48      3.77 o 
  -4  16   2      218.24      199.61      7.10 o 
  -3  16   2       50.08       50.58      3.13 o 
  -2  16   2      699.21      709.88     10.84 o 
  -1  16   2        6.33        4.74      1.93 o 
   0  16   2       25.15       26.66      3.61 o 
   1  16   2      475.25      487.03      9.57 o 
   2  16   2       37.21       25.56      2.25 o 
   3  16   2        0.17       -1.00      1.08 o 
   4  16   2       39.08       43.21      3.71 o 
   5  16   2      308.72      319.91      8.01 o 
   6  16   2        7.87        7.16      1.49 o 
  -5  17   2       27.05       25.66      3.68 o 
  -4  17   2       62.94       63.68      4.03 o 
  -3  17   2      382.93      398.77     10.52 o 
  -2  17   2      839.11      836.05     12.11 o 
  -1  17   2      754.55      677.68     12.53 o 
   0  17   2     1376.99     1439.71     25.69 o 
   1  17   2        1.42        0.71      1.29 o 
   2  17   2      462.60      476.05      9.20 o 
   3  17   2       10.16        6.86      2.86 o 
   4  17   2     1023.44     1048.15     26.43 o 
   5  17   2       44.16       47.98      3.05 o 
  -5  18   2      383.91      381.73     12.73 o 
  -4  18   2      410.06      399.61      9.55 o 
  -3  18   2      779.23      801.91     15.03 o 
  -2  18   2      270.48      273.00      7.46 o 
  -1  18   2     1866.22     1837.46     43.76 o 
   0  18   2      626.12      634.08      9.21 o 
   1  18   2      152.38      143.94      6.88 o 
   2  18   2      361.56      354.29     10.43 o 
   3  18   2     2694.61     2621.79     40.30 o 
   4  18   2     3100.79     3163.14     28.72 o 
   5  18   2      201.73      210.54      8.79 o 
  -5  19   2        9.91        9.83      2.30 o 
  -4  19   2        8.64       10.44      2.78 o 
  -3  19   2       14.00       17.68      2.57 o 
  -2  19   2     1681.46     1699.44     17.93 o 
  -1  19   2        8.89        8.57      1.25 o 
   0  19   2       69.92       67.43      3.05 o 
   1  19   2      459.90      499.63     10.86 o 
   2  19   2      109.75      113.73      6.35 o 
   3  19   2        6.73        6.96      3.13 o 
   4  19   2       58.30       66.96      6.18 o 
   5  19   2       37.45       38.49      3.45 o 
  -5  20   2      208.25      189.35      8.11 o 
  -4  20   2       32.05       35.43      5.12 o 
  -3  20   2      474.33      519.69     12.22 o 
  -2  20   2     2041.84     2037.48     24.56 o 
  -1  20   2      204.80      193.33      4.57 o 
   0  20   2       22.14       21.66      1.89 o 
   1  20   2      133.39      120.74      5.02 o 
   2  20   2       18.13       16.43      2.20 o 
   3  20   2       20.07       34.38      5.06 o 
   4  20   2       11.21       10.37      2.68 o 
   5  20   2      187.10      154.01      5.84 o 
  -5  21   2        8.20        7.73      1.90 o 
  -4  21   2       54.96       64.20      6.21 o 
  -3  21   2      269.14      280.78      7.68 o 
  -2  21   2     1638.80     1661.87     23.80 o 
  -1  21   2       74.97       66.92      3.10 o 
   0  21   2      141.96      140.54      5.64 o 
   1  21   2      122.58      107.26      4.83 o 
   2  21   2      149.73      138.22      5.46 o 
   3  21   2      409.05      413.16     15.86 o 
   4  21   2       38.69       44.44      4.71 o 
   5  21   2        1.12       -0.41      0.76 o 
  -5  22   2        4.31        5.61      1.53 o 
  -4  22   2        0.27        0.57      1.75 o 
  -3  22   2        5.73        6.31      1.60 o 
  -2  22   2      252.80      267.19      7.48 o 
  -1  22   2       53.93       54.53      3.26 o 
   0  22   2      123.33      122.32      4.86 o 
   1  22   2      395.21      383.92      7.81 o 
   2  22   2      138.44      147.56      5.62 o 
   3  22   2        0.01        3.08      2.48 o 
   4  22   2      360.70      361.41     12.29 o 
  -5  23   2       67.51       69.05      3.58 o 
  -4  23   2       18.04       20.10      3.35 o 
  -3  23   2      435.98      478.64     11.41 o 
  -2  23   2        2.62        2.83      1.35 o 
  -1  23   2      307.81      325.77      7.62 o 
   0  23   2      819.42      791.06     18.25 o 
   1  23   2      341.17      312.89      8.14 o 
   2  23   2      112.37       94.18      5.30 o 
   3  23   2      239.33      233.79     11.40 o 
   4  23   2      458.43      438.02     12.48 o 
  -4  24   2       89.75      103.01      6.38 o 
  -3  24   2       74.46       77.31      4.53 o 
  -2  24   2       68.06       78.52      4.01 o 
  -1  24   2       39.19       44.06      5.47 o 
   0  24   2      123.81      115.63      4.69 o 
   1  24   2       15.52       17.88      2.43 o 
   2  24   2        4.35        3.89      1.57 o 
   3  24   2        0.29        2.78      2.16 o 
   4  24   2       19.61       20.41      2.59 o 
  -4  25   2        5.49        5.98      1.75 o 
  -3  25   2      320.08      338.20      8.64 o 
  -2  25   2      556.85      603.02     12.42 o 
  -1  25   2      216.77      223.53     11.35 o 
   0  25   2      552.84      542.48      9.72 o 
   1  25   2        7.06        2.76      1.25 o 
   2  25   2       98.28       83.39      4.62 o 
   3  25   2      159.22      174.42      8.82 o 
   4  25   2      138.91      130.74      5.69 o 
  -4  26   2       14.07       15.26      2.00 o 
  -3  26   2        0.02       -0.22      2.25 o 
  -2  26   2      141.68      140.86      5.66 o 
  -1  26   2       31.09       32.09      4.59 o 
   0  26   2      213.64      199.72      5.70 o 
   1  26   2      120.84      129.61      5.94 o 
   2  26   2      136.61      144.42      6.23 o 
   3  26   2       26.86       28.69      3.53 o 
   4  26   2      214.66      190.38      5.83 o 
  -3  27   2       31.52       31.96      3.32 o 
  -2  27   2     1112.90     1213.02     18.16 o 
  -1  27   2      328.74      342.24     12.92 o 
   0  27   2       68.17       62.12      3.84 o 
   1  27   2       20.91       15.17      2.19 o 
   2  27   2        1.22        3.43      1.10 o 
   3  27   2      145.42      141.41      6.68 o 
  -2  28   2      139.82      140.60      7.21 o 
  -1  28   2       97.98       95.21      6.43 o 
   0  28   2       23.72       21.34      3.41 o 
   1  28   2      447.84      452.19      9.43 o 
   2  28   2      114.95      125.14      6.88 o 
   3  28   2       87.21       91.35      4.75 o 
  -2  29   2        4.27        2.33      1.49 o 
  -1  29   2       14.81       16.96      2.83 o 
   0  29   2       47.45       48.88      4.60 o 
   1  29   2      244.03      212.78      8.00 o 
   2  29   2       41.78       40.01      3.49 o 
  -1  30   2      422.70      440.99     11.46 o 
   0  30   2      132.02      128.20      6.34 o 
   1  30   2      123.23      113.66      5.07 o 
   2  30   2      277.56      243.43      6.84 o 
  -1  31   2       14.04       14.50      1.99 o 
   0  31   2      266.82      268.19      7.73 o 
  -7   1   3      317.70      308.31      5.59 o 
  -6   1   3      353.72      344.37     10.53 o 
  -5   1   3      189.68      183.67      6.32 o 
  -4   1   3       20.13       13.32      1.31 o 
  -3   1   3      827.46      676.45     13.58 o 
  -2   1   3       96.11      115.76      6.77 o 
  -1   1   3      338.25      318.76      8.32 o 
   0   1   3     2685.88     2594.86      9.79 o 
   1   1   3      169.59      184.07      4.01 o 
   2   1   3       10.72        8.24      2.06 o 
   3   1   3     2200.04     2271.61     21.09 o 
   4   1   3       46.23       53.74      2.96 o 
   5   1   3      125.93      143.21      6.39 o 
   6   1   3        2.71        4.16      1.69 o 
  -7   2   3       22.66       20.50      1.52 o 
  -6   2   3      225.06      205.21      8.09 o 
  -5   2   3       37.90       34.51      2.96 o 
  -4   2   3        5.53        5.19      0.93 o 
  -3   2   3      329.09      268.74      8.60 o 
  -2   2   3      122.78      142.25      6.25 o 
  -1   2   3      405.96      374.58      9.20 o 
   0   2   3     2620.11     2707.53     10.75 o 
   1   2   3     1958.78     2208.28     13.61 o 
   2   2   3      543.97      569.58     11.33 o 
   3   2   3      656.72      699.43     10.43 o 
   4   2   3      592.31      596.30     16.51 o 
   5   2   3      109.40      117.63      5.77 o 
   6   2   3       61.46       62.80      5.60 o 
  -7   3   3        0.31        0.54      0.53 o 
  -6   3   3        1.84        1.18      1.58 o 
  -5   3   3      261.25      258.51      7.46 o 
  -4   3   3      463.66      439.85      6.18 o 
  -3   3   3       41.51       51.88      6.24 o 
  -2   3   3     2525.13     2537.93     46.66 o 
  -1   3   3      643.83      619.17      8.24 o 
   0   3   3      180.42      173.67      2.91 o 
   1   3   3        0.43        1.29      0.60 o 
   2   3   3     1733.80     1885.20     14.19 o 
   3   3   3     1178.18     1233.71     13.91 o 
   4   3   3       22.98       26.30      2.95 o 
   5   3   3      137.96      139.84      9.28 o 
   6   3   3      128.44      135.44      8.07 o 
  -7   4   3        3.06        4.35      1.31 o 
  -6   4   3      912.52      921.05     16.53 o 
  -5   4   3      221.71      222.90      6.96 o 
  -4   4   3      287.39      271.58      6.30 o 
  -3   4   3      897.46      905.92     15.52 o 
  -2   4   3       36.04       19.38      3.07 o 
  -1   4   3     5549.14     5203.59     23.99 o 
   0   4   3       48.89       56.20      1.74 o 
   1   4   3     2064.19     2265.19     35.98 o 
   2   4   3      649.54      764.54      9.36 o 
   3   4   3     1712.80     1846.62     26.62 o 
   4   4   3       43.45       39.07      5.96 o 
   5   4   3      170.30      189.01     10.93 o 
   6   4   3      182.50      181.84      9.43 o 
  -7   5   3       41.31       42.11      3.06 o 
  -6   5   3       23.70       24.79      2.99 o 
  -5   5   3      575.81      559.67     10.84 o 
  -4   5   3        7.60        8.81      1.46 o 
  -3   5   3       61.79       55.72      4.01 o 
  -2   5   3      781.85      878.17     18.06 o 
  -1   5   3     2047.53     2065.56     15.10 o 
   0   5   3       62.87       69.13      2.50 o 
   1   5   3       12.02       15.83      1.64 o 
   2   5   3      139.35      148.57      3.99 o 
   3   5   3      176.01      214.47      9.41 o 
   4   5   3      269.30      280.48      8.66 o 
   5   5   3        0.94        4.69      2.67 o 
   6   5   3       11.09       12.34      2.87 o 
  -7   6   3      178.10      189.46      6.09 o 
  -6   6   3      410.79      425.75     10.35 o 
  -5   6   3      734.73      774.30     12.64 o 
  -4   6   3      407.41      391.28     10.47 o 
  -3   6   3      494.58      465.90     16.38 o 
  -2   6   3     4124.80     3998.05     34.70 o 
  -1   6   3     1498.20     1413.40     31.86 o 
   0   6   3      594.50      635.49      9.01 o 
   1   6   3      713.93      688.44      5.95 o 
   2   6   3     1314.10     1448.29     21.12 o 
   3   6   3       98.69      109.02      6.97 o 
   4   6   3     1490.10     1574.79     20.69 o 
   5   6   3        5.09        4.69      2.46 o 
   6   6   3      107.95      118.51      7.63 o 
  -7   7   3      133.64      137.57      4.98 o 
  -6   7   3      154.29      148.37      6.04 o 
  -5   7   3       88.79       79.34      4.16 o 
  -4   7   3       65.30       54.87      3.98 o 
  -3   7   3       26.95       32.99      3.07 o 
  -2   7   3      582.79      571.78      9.76 o 
  -1   7   3     2233.99     2081.69     15.48 o 
   0   7   3     1479.84     1504.11     11.07 o 
   1   7   3      661.09      670.66      8.47 o 
   2   7   3     2668.41     2742.89     29.59 o 
   3   7   3     2426.97     2534.70     33.15 o 
   4   7   3       96.16      123.17      8.24 o 
   5   7   3        0.41        5.48      2.76 o 
   6   7   3       47.50       49.06      5.09 o 
  -6   8   3        9.52        8.14      2.32 o 
  -5   8   3       11.43        8.62      1.78 o 
  -4   8   3      104.32       96.89      9.61 o 
  -3   8   3       63.34       68.04      5.75 o 
  -2   8   3       23.04       18.13      1.93 o 
  -1   8   3        1.47        5.37      1.00 o 
   0   8   3     1137.33     1204.44     10.01 o 
   1   8   3      464.55      452.42      7.42 o 
   2   8   3     3770.72     4104.39     37.26 o 
   3   8   3       14.72       20.39      3.58 o 
   4   8   3       16.33       17.62      3.14 o 
   5   8   3      238.59      252.51     12.70 o 
   6   8   3       84.99       83.74      6.33 o 
  -6   9   3       43.98       37.21      3.99 o 
  -5   9   3      374.91      362.75     10.86 o 
  -4   9   3      789.29      720.09      9.70 o 
  -3   9   3      811.28      767.94     20.79 o 
  -2   9   3      394.64      423.84      8.40 o 
  -1   9   3      541.80      515.07     13.14 o 
   0   9   3     2017.18     2095.39     13.05 o 
   1   9   3       67.85       74.02      3.18 o 
   2   9   3     1182.33     1160.58     20.25 o 
   3   9   3      373.42      337.76     12.58 o 
   4   9   3      107.33      117.89      6.65 o 
   5   9   3      114.78      107.61      8.40 o 
   6   9   3      111.65      119.03      7.30 o 
  -6  10   3       22.05       23.50      3.12 o 
  -5  10   3      193.29      214.11      7.93 o 
  -4  10   3      136.48      123.84      4.86 o 
  -3  10   3       17.97       18.65      3.69 o 
  -2  10   3        9.76       13.23      1.62 o 
  -1  10   3     1616.36     1798.13     20.69 o 
   0  10   3        0.97        3.26      0.92 o 
   1  10   3      632.37      647.33     10.82 o 
   2  10   3      564.65      629.35     15.42 o 
   3  10   3        3.78        2.81      1.81 o 
   4  10   3      152.87      164.46      7.06 o 
   5  10   3       23.58       22.46      4.31 o 
   6  10   3        5.16        5.61      2.23 o 
  -6  11   3       56.43       55.28      4.32 o 
  -5  11   3     1742.40     1653.81     22.52 o 
  -4  11   3      277.93      293.77      7.31 o 
  -3  11   3      254.17      227.30      8.08 o 
  -2  11   3       64.03       74.06      5.62 o 
  -1  11   3        3.21        2.81      1.09 o 
   0  11   3      483.86      466.31      8.15 o 
   1  11   3      279.71      295.83      6.76 o 
   2  11   3       78.84       78.61      5.79 o 
   3  11   3        4.23        2.12      1.05 o 
   4  11   3       55.02       58.43      6.34 o 
   5  11   3       67.32       73.11      6.84 o 
   6  11   3      106.97      107.21      6.54 o 
  -6  12   3       58.80       61.49      2.94 o 
  -5  12   3      199.31      210.22      7.15 o 
  -4  12   3      212.41      198.23     10.52 o 
  -3  12   3      313.16      299.17     12.22 o 
  -2  12   3       35.04       62.44      5.19 o 
  -1  12   3      186.81      229.56      5.15 o 
   0  12   3      294.85      316.31      6.75 o 
   1  12   3        9.72       24.69      3.77 o 
   2  12   3     1702.23     1808.29     27.37 o 
   3  12   3      152.22      152.69      5.35 o 
   4  12   3       83.25       93.43      7.77 o 
   5  12   3      466.34      494.77     16.94 o 
   6  12   3      172.97      159.75      7.61 o 
  -6  13   3      286.68      317.82      6.21 o 
  -5  13   3       86.50       64.51      3.96 o 
  -4  13   3      407.66      347.67      9.58 o 
  -3  13   3      262.09      261.54      8.75 o 
  -2  13   3       18.60       34.26      3.85 o 
  -1  13   3      461.61      500.41     17.19 o 
   0  13   3      515.53      484.74     13.82 o 
   1  13   3        7.78        8.44      1.55 o 
   2  13   3      830.38      841.10     19.15 o 
   3  13   3      251.15      274.87      7.03 o 
   4  13   3       12.32        8.41      1.94 o 
   5  13   3      316.58      340.23     13.79 o 
   6  13   3       51.02       52.78      4.27 o 
  -6  14   3      154.21      150.55      4.95 o 
  -5  14   3      656.49      652.06      9.25 o 
  -4  14   3       22.76       16.68      2.47 o 
  -3  14   3     1272.02     1262.18     18.91 o 
  -2  14   3      843.35      783.70     14.48 o 
  -1  14   3     1078.51     1027.33     20.14 o 
   0  14   3      379.13      353.68      7.64 o 
   1  14   3     4257.92     4442.59     28.82 o 
   2  14   3      342.56      362.59      9.25 o 
   3  14   3     1100.25     1065.83     13.96 o 
   4  14   3       14.70       15.61      2.45 o 
   5  14   3      163.99      164.08      9.37 o 
   6  14   3       40.58       40.40      3.47 o 
  -6  15   3        0.94       -1.07      1.07 o 
  -5  15   3       21.12       15.30      1.95 o 
  -4  15   3      383.32      344.09      9.48 o 
  -3  15   3      187.09      187.01     11.22 o 
  -2  15   3     1508.97     1535.67     16.06 o 
  -1  15   3       68.76       79.54      5.94 o 
   0  15   3      278.34      288.26      7.06 o 
   1  15   3        0.26        2.22      1.15 o 
   2  15   3      664.29      693.97     15.40 o 
   3  15   3        1.54        2.14      1.30 o 
   4  15   3      154.83      168.40      6.90 o 
   5  15   3       10.85       16.34      3.18 o 
   6  15   3       59.09       61.90      3.81 o 
  -5  16   3       37.77       40.37      4.18 o 
  -4  16   3        0.37       -0.10      1.67 o 
  -3  16   3      364.45      374.47     15.70 o 
  -2  16   3      224.74      225.38      6.39 o 
  -1  16   3      402.01      379.89      7.61 o 
   0  16   3       10.40        8.98      2.19 o 
   1  16   3      151.46      127.86      3.91 o 
   2  16   3      975.45      972.24     29.00 o 
   3  16   3      335.09      320.85      9.77 o 
   4  16   3      177.87      209.72      7.60 o 
   5  16   3        7.44        6.77      2.11 o 
  -5  17   3      283.15      287.63      9.96 o 
  -4  17   3      190.49      189.58      6.85 o 
  -3  17   3       22.47       23.06      5.08 o 
  -2  17   3      190.47      208.88      6.30 o 
  -1  17   3      340.53      300.64      6.23 o 
   0  17   3      924.48      981.35     15.71 o 
   1  17   3       36.45       37.87      2.77 o 
   2  17   3      495.33      500.61     11.83 o 
   3  17   3       69.28       61.84      4.48 o 
   4  17   3      267.46      272.96      8.49 o 
   5  17   3       33.09       32.14      3.79 o 
  -5  18   3       10.16       11.88      1.97 o 
  -4  18   3       34.92       40.38      3.37 o 
  -3  18   3        2.49        1.68      1.25 o 
  -2  18   3        1.51        2.04      1.30 o 
  -1  18   3       18.01       20.39      1.85 o 
   0  18   3      575.26      588.49     10.25 o 
   1  18   3      608.87      584.38     13.19 o 
   2  18   3       45.32       47.34      5.77 o 
   3  18   3      974.30     1008.17     17.18 o 
   4  18   3        7.98        9.78      2.02 o 
   5  18   3        0.58        2.11      1.42 o 
  -5  19   3      163.77      171.89      7.88 o 
  -4  19   3     1224.14     1231.67     26.20 o 
  -3  19   3      730.87      776.41     14.64 o 
  -2  19   3      856.60      910.47     16.57 o 
  -1  19   3     1050.59     1013.55     13.25 o 
   0  19   3     1307.85     1332.63     18.19 o 
   1  19   3        8.24        7.36      2.42 o 
   2  19   3      582.18      588.81     19.35 o 
   3  19   3       88.89      103.22      8.04 o 
   4  19   3      190.20      206.83      9.75 o 
   5  19   3      390.91      367.08      9.57 o 
  -5  20   3       52.05       50.07      4.06 o 
  -4  20   3        9.78        9.86      1.61 o 
  -3  20   3      107.45      110.61      8.97 o 
  -2  20   3     1410.46     1429.39     20.87 o 
  -1  20   3      212.77      213.40      6.48 o 
   0  20   3      515.03      502.40      9.89 o 
   1  20   3      811.36      816.72     13.18 o 
   2  20   3      180.42      174.07     10.66 o 
   3  20   3      133.80      127.17      7.07 o 
   4  20   3      432.69      428.35     13.04 o 
  -5  21   3       64.25       58.43      3.99 o 
  -4  21   3      253.83      278.78      8.10 o 
  -3  21   3        0.58        0.51      1.46 o 
  -2  21   3      413.28      424.22     11.47 o 
  -1  21   3      607.34      639.26     11.11 o 
   0  21   3       32.81       38.38      3.67 o 
   1  21   3        2.46        2.18      1.66 o 
   2  21   3       52.45       45.69      4.54 o 
   3  21   3        9.36        5.63      1.70 o 
   4  21   3       37.72       42.13      4.08 o 
  -5  22   3        0.73        2.13      1.04 o 
  -4  22   3       33.75       30.73      4.03 o 
  -3  22   3      202.86      215.23      6.24 o 
  -2  22   3       48.81       55.23      3.49 o 
  -1  22   3       73.48       73.87      7.64 o 
   0  22   3      113.33      112.11      6.01 o 
   1  22   3     1048.09      949.02     31.36 o 
   2  22   3      200.60      196.45      7.85 o 
   3  22   3      366.70      304.00      8.34 o 
   4  22   3      163.70      135.02      6.62 o 
  -4  23   3      122.66      151.59      7.81 o 
  -3  23   3       37.70       39.05      2.70 o 
  -2  23   3      146.28      151.54      5.42 o 
  -1  23   3       28.69       25.01      3.12 o 
   0  23   3       52.06       66.07      9.95 o 
   1  23   3      132.31      130.04      6.61 o 
   2  23   3      516.19      506.06     12.15 o 
   3  23   3      153.36      137.53     11.84 o 
   4  23   3      327.43      309.14      9.18 o 
  -4  24   3       70.37       82.03      5.31 o 
  -3  24   3      149.73      160.53      5.92 o 
  -2  24   3      155.24      162.98      5.40 o 
  -1  24   3      169.37      194.55      7.37 o 
   0  24   3       57.79       51.39      4.07 o 
   1  24   3       53.08       57.96      4.45 o 
   2  24   3      306.52      294.41     13.61 o 
   3  24   3      222.73      225.12      9.82 o 
   4  24   3       47.83       70.65      3.97 o 
  -4  25   3        0.41        3.26      1.37 o 
  -3  25   3       10.68       12.84      1.81 o 
  -2  25   3      134.07      139.67      4.70 o 
  -1  25   3       75.96       75.99      6.66 o 
   0  25   3       10.13       10.30      2.06 o 
   1  25   3       52.38       48.63      3.95 o 
   2  25   3        4.14        2.51      1.36 o 
   3  25   3        0.42        0.63      1.38 o 
  -3  26   3       89.59       86.20      5.30 o 
  -2  26   3        1.17        2.26      1.89 o 
  -1  26   3      689.01      736.03     19.01 o 
   0  26   3       52.81       58.99      4.03 o 
   1  26   3      257.71      257.67      8.17 o 
   2  26   3       25.64       24.09      2.46 o 
   3  26   3       53.90       64.34      4.60 o 
  -3  27   3       25.15       24.79      2.47 o 
  -2  27   3       66.96       73.12      5.31 o 
  -1  27   3      209.48      214.33      9.85 o 
   0  27   3       20.83       19.00      3.44 o 
   1  27   3       76.65       82.56      8.93 o 
   2  27   3      330.68      319.89     11.07 o 
   3  27   3      109.79      116.11      5.38 o 
  -2  28   3       45.88       43.52      3.73 o 
  -1  28   3      192.72      196.99      8.76 o 
   0  28   3       47.86       47.93      4.70 o 
   1  28   3      107.71      101.22      4.44 o 
   2  28   3       25.46       21.26      1.78 o 
  -2  29   3       25.43       28.65      2.78 o 
  -1  29   3      224.61      248.92      8.97 o 
   0  29   3      293.74      285.86      9.95 o 
   1  29   3       10.70        8.72      1.89 o 
  -1  30   3        1.20       -0.01      1.09 o 
   0  30   3      153.18      152.89      6.47 o 
   1  30   3      182.47      147.29      5.42 o 
  -6   0   4        5.62       10.01      3.14 o 
  -5   0   4       44.57       38.58      3.58 o 
  -4   0   4     2523.94     2413.30     24.91 o 
  -3   0   4      416.88      277.07     13.15 o 
  -2   0   4      917.40      916.18     19.31 o 
  -1   0   4      153.70      121.44      6.02 o 
   0   0   4      650.97      782.03     14.03 o 
   1   0   4      169.12      150.25      5.97 o 
   2   0   4     2578.61     2756.67     27.38 o 
   3   0   4      122.72      107.38      6.10 o 
   4   0   4     2080.36     2223.20     33.35 o 
   5   0   4       12.58       11.02      3.02 o 
   6   0   4      141.26      148.97      7.15 o 
  -6   1   4        0.10        0.48      1.36 o 
  -5   1   4      213.84      212.57      5.60 o 
  -4   1   4      965.71      930.33      9.25 o 
  -3   1   4      169.35      160.32      7.09 o 
  -2   1   4      206.62      228.38      9.72 o 
  -1   1   4      203.30      193.01      5.33 o 
   0   1   4      854.19      826.65     10.17 o 
   1   1   4     2289.12     2619.36     33.98 o 
   2   1   4     4099.69     4320.66     67.06 o 
   3   1   4       78.00       63.03      7.89 o 
   4   1   4       21.47       27.33      2.28 o 
   5   1   4      118.14      129.82      6.03 o 
   6   1   4       12.35       13.98      2.69 o 
  -7   2   4       43.60       40.23      2.64 o 
  -6   2   4      188.99      200.11      7.58 o 
  -5   2   4      829.91      801.51     12.90 o 
  -4   2   4     1367.14     1277.38     10.81 o 
  -3   2   4      673.24      613.42     13.74 o 
  -2   2   4        8.52       20.46      3.37 o 
  -1   2   4     1962.29     1912.84     23.57 o 
   0   2   4      524.57      476.51      5.02 o 
   1   2   4     2975.99     3427.93     19.74 o 
   2   2   4     2889.10     3091.36     31.71 o 
   3   2   4       59.15       43.11      2.84 o 
   4   2   4      115.88      121.16     12.65 o 
   5   2   4       61.49       65.65      6.42 o 
   6   2   4        2.84        3.25      1.90 o 
  -6   3   4        6.66        7.72      1.91 o 
  -5   3   4      936.96      935.06     13.88 o 
  -4   3   4     1146.07     1105.58     12.45 o 
  -3   3   4        0.03        0.24      2.27 o 
  -2   3   4     1608.93     1446.89     24.31 o 
  -1   3   4     1004.89      903.28     16.46 o 
   0   3   4       86.34       90.10      2.37 o 
   1   3   4     1060.72     1192.42     11.52 o 
   2   3   4       77.98       93.31      3.58 o 
   3   3   4      363.09      423.77     13.13 o 
   4   3   4      142.03      135.58      6.04 o 
   5   3   4      538.91      608.50     19.11 o 
   6   3   4        0.29       -1.30      1.36 o 
  -6   4   4       10.37        9.07      2.03 o 
  -5   4   4       70.37       80.02      4.20 o 
  -4   4   4      119.85      118.88      4.16 o 
  -3   4   4       55.19       44.50      5.47 o 
  -2   4   4        1.35        1.77      1.12 o 
  -1   4   4      466.24      461.35     11.79 o 
   0   4   4      866.95      972.88     10.88 o 
   1   4   4      283.50      310.12      7.39 o 
   2   4   4       20.00       22.87      6.58 o 
   3   4   4      223.75      253.63     10.47 o 
   4   4   4       80.72       80.99      4.76 o 
   5   4   4       20.75       25.34      4.45 o 
   6   4   4       15.15       17.19      3.05 o 
  -6   5   4        0.04       -1.30      1.30 o 
  -5   5   4      236.00      236.03      7.01 o 
  -4   5   4     2275.71     2101.09     20.21 o 
  -3   5   4      177.17      163.83      7.08 o 
  -2   5   4       14.81        9.63      1.66 o 
  -1   5   4      535.53      498.91     12.36 o 
   0   5   4      495.07      531.73      6.16 o 
   1   5   4       11.57       13.88      1.36 o 
   2   5   4      180.77      181.63      8.05 o 
   3   5   4      123.71      132.20      7.86 o 
   4   5   4      101.95      100.31      5.68 o 
   5   5   4      811.89      899.13     23.48 o 
   6   5   4       61.43       72.03      3.98 o 
  -6   6   4        4.75        4.99      1.83 o 
  -5   6   4        0.11        2.53      1.36 o 
  -4   6   4      207.13      195.62      5.58 o 
  -3   6   4       16.97       14.76      4.39 o 
  -2   6   4       35.58       43.54      3.11 o 
  -1   6   4      230.58      232.70      8.50 o 
   0   6   4      234.36      235.52      5.44 o 
   1   6   4     1337.31     1544.86     15.12 o 
   2   6   4       24.64       25.70      3.31 o 
   3   6   4        1.58        2.14      2.50 o 
   4   6   4      520.04      546.97     12.54 o 
   5   6   4        1.34        2.28      2.22 o 
   6   6   4        5.01        4.82      1.44 o 
  -6   7   4       12.71       18.94      2.20 o 
  -5   7   4        5.42        3.37      1.37 o 
  -4   7   4      717.49      640.95     11.20 o 
  -3   7   4      373.44      357.83     10.21 o 
  -2   7   4     1080.16     1064.09     14.78 o 
  -1   7   4      733.77      644.68     14.22 o 
   0   7   4       17.41       18.79      1.50 o 
   1   7   4      773.81      847.50     16.15 o 
   2   7   4     1216.62     1218.19     21.44 o 
   3   7   4      400.08      445.28     10.61 o 
   4   7   4       38.42       36.56      5.21 o 
   5   7   4        2.68        3.11      2.68 o 
   6   7   4      120.54      127.38      7.25 o 
  -6   8   4      192.31      207.87      7.45 o 
  -5   8   4      162.39      125.35      4.96 o 
  -4   8   4      331.16      266.27      7.24 o 
  -3   8   4      607.65      587.09     15.31 o 
  -2   8   4     1759.79     1835.54     25.75 o 
  -1   8   4     8139.43     8214.41     51.36 o 
   0   8   4     1072.48     1025.86     10.47 o 
   1   8   4      850.29      868.10     11.01 o 
   2   8   4      790.84      867.45     18.51 o 
   3   8   4      334.26      324.78      9.26 o 
   4   8   4      555.05      581.62     19.37 o 
   5   8   4      125.83      135.60      6.54 o 
   6   8   4       31.87       33.97      3.84 o 
  -6   9   4        8.90       13.15      2.39 o 
  -5   9   4      264.04      274.32      7.07 o 
  -4   9   4      171.16      153.42      6.36 o 
  -3   9   4      258.80      249.33      6.49 o 
  -2   9   4       17.24       17.07      2.05 o 
  -1   9   4       11.55       12.01      2.26 o 
   0   9   4       43.89       47.32      3.14 o 
   1   9   4      119.04      115.77      4.20 o 
   2   9   4     1826.55     1897.58     27.72 o 
   3   9   4      477.34      510.78      9.73 o 
   4   9   4      499.84      590.02     36.32 o 
   5   9   4       90.89      106.84      8.29 o 
   6   9   4       16.90       13.35      2.53 o 
  -6  10   4      165.00      167.60      6.89 o 
  -5  10   4        4.40        4.86      2.22 o 
  -4  10   4      108.01      106.51      8.14 o 
  -3  10   4      758.25      630.61     23.12 o 
  -2  10   4      300.37      279.62      9.39 o 
  -1  10   4        2.35        0.67      1.03 o 
   0  10   4      504.46      504.92      8.62 o 
   1  10   4        8.13        9.70      1.43 o 
   2  10   4       68.11       66.73      5.52 o 
   3  10   4      784.19      846.25     12.62 o 
   4  10   4      722.69      713.46     21.67 o 
   5  10   4       37.39       30.80      4.88 o 
   6  10   4      146.59      157.44      7.47 o 
  -6  11   4        2.44        1.33      1.17 o 
  -5  11   4      130.38      122.66      5.70 o 
  -4  11   4        9.12        5.82      1.73 o 
  -3  11   4        7.95        7.65      2.12 o 
  -2  11   4      145.08      132.10      5.21 o 
  -1  11   4      390.15      352.26     11.02 o 
   0  11   4      270.28      251.82      6.29 o 
   1  11   4       42.02       56.48      3.17 o 
   2  11   4      725.71      750.99     18.15 o 
   3  11   4      121.82      128.75      6.18 o 
   4  11   4      130.61      128.51      9.37 o 
   5  11   4      244.50      255.24     12.14 o 
   6  11   4        1.06        1.66      1.27 o 
  -6  12   4        5.64        4.31      1.22 o 
  -5  12   4      225.21      226.56      5.78 o 
  -4  12   4      525.29      466.77     16.57 o 
  -3  12   4      318.79      290.76      9.58 o 
  -2  12   4      161.88      167.14      8.51 o 
  -1  12   4        9.72       16.95      1.81 o 
   0  12   4      543.25      533.13      9.44 o 
   1  12   4      838.87      897.06     12.83 o 
   2  12   4       75.21       83.67      3.76 o 
   3  12   4      110.26      112.57      9.07 o 
   4  12   4      183.38      188.75     11.24 o 
   5  12   4        4.79        7.58      2.84 o 
   6  12   4       70.80       73.28      4.64 o 
  -6  13   4       71.13       67.03      3.84 o 
  -5  13   4       14.08       10.79      1.40 o 
  -4  13   4      359.47      370.36     14.79 o 
  -3  13   4        2.92        2.36      1.59 o 
  -2  13   4      871.99      894.72     20.41 o 
  -1  13   4     1040.22     1087.45     57.26 o 
   0  13   4        0.37        1.46      0.78 o 
   1  13   4      200.97      197.81      6.23 o 
   2  13   4      879.94      897.21     12.33 o 
   3  13   4      800.61      835.60     15.65 o 
   4  13   4        1.06        2.74      2.52 o 
   5  13   4      524.82      563.41     17.06 o 
   6  13   4       74.66       70.04      4.18 o 
  -6  14   4       28.56       24.21      2.25 o 
  -5  14   4      196.65      208.10      6.37 o 
  -4  14   4       12.72       13.84      3.63 o 
  -3  14   4      110.89      120.05      9.53 o 
  -2  14   4       58.64       65.26      4.52 o 
  -1  14   4      230.29      254.06      7.52 o 
   0  14   4        1.82        2.15      1.09 o 
   1  14   4        7.61        7.09      1.21 o 
   2  14   4       70.24       75.35      4.62 o 
   3  14   4      215.59      246.75     12.84 o 
   4  14   4       63.66       62.29      6.56 o 
   5  14   4       16.53       19.70      3.61 o 
   6  14   4       10.51        8.75      1.48 o 
  -5  15   4        1.24        3.00      1.09 o 
  -4  15   4      755.93      708.91     19.95 o 
  -3  15   4       16.44       15.07      4.28 o 
  -2  15   4      415.06      408.75      8.67 o 
  -1  15   4     1129.00     1127.99     14.83 o 
   0  15   4      643.05      669.44     10.34 o 
   1  15   4      347.66      348.90      7.98 o 
   2  15   4      328.60      325.82      7.64 o 
   3  15   4      231.85      219.37     12.13 o 
   4  15   4      202.32      206.16     11.34 o 
   5  15   4      545.93      591.03     16.03 o 
  -5  16   4       33.79       38.17      2.88 o 
  -4  16   4      313.04      285.38      8.55 o 
  -3  16   4       69.14       64.79      7.12 o 
  -2  16   4       67.60       73.90      3.86 o 
  -1  16   4       33.59       34.61      2.34 o 
   0  16   4     1448.98     1399.35     18.65 o 
   1  16   4      651.77      617.02     12.16 o 
   2  16   4       36.85       32.08      2.61 o 
   3  16   4      149.70      166.03      6.97 o 
   4  16   4      426.73      428.49     15.74 o 
   5  16   4       53.34       62.99      5.09 o 
  -5  17   4       47.54       39.14      3.73 o 
  -4  17   4       70.39       74.33      4.38 o 
  -3  17   4       37.75       36.39      5.42 o 
  -2  17   4      655.53      684.54     16.43 o 
  -1  17   4      570.57      592.75     10.72 o 
   0  17   4      867.93      870.30     15.19 o 
   1  17   4      134.48      118.54      5.50 o 
   2  17   4      503.50      526.01     12.43 o 
   3  17   4      160.13      153.82      6.68 o 
   4  17   4     1266.36     1269.52     16.49 o 
   5  17   4      286.69      269.11      9.38 o 
  -5  18   4      192.54      225.08      7.81 o 
  -4  18   4      122.95      125.56      5.38 o 
  -3  18   4      907.68      917.67     24.93 o 
  -2  18   4     2218.39     2338.64     61.02 o 
  -1  18   4     1630.81     1643.99     18.02 o 
   0  18   4      224.76      209.31      6.35 o 
   1  18   4        2.85        2.09      2.13 o 
   2  18   4       30.76       26.50      3.06 o 
   3  18   4       45.91       47.22      3.78 o 
   4  18   4      121.36      123.44      5.72 o 
   5  18   4       14.89       14.57      2.26 o 
  -5  19   4      146.72      176.01      7.32 o 
  -4  19   4        1.98        0.78      1.01 o 
  -3  19   4      100.39      100.46      8.45 o 
  -2  19   4      209.96      210.92      8.15 o 
  -1  19   4        0.36        4.53      5.34 o 
   0  19   4       47.74       52.99      4.28 o 
   1  19   4      192.96      185.10     11.07 o 
   2  19   4       75.22       79.70      7.26 o 
   3  19   4        0.06        1.17      2.10 o 
   4  19   4      786.96      789.98     11.94 o 
  -5  20   4      232.41      255.87      7.97 o 
  -4  20   4        9.18       11.68      1.68 o 
  -3  20   4      345.13      379.34     15.50 o 
  -2  20   4       69.77       71.63      4.88 o 
  -1  20   4     1296.32     1359.90     20.73 o 
   0  20   4       55.90       59.79      4.55 o 
   1  20   4      137.44      136.18      6.80 o 
   2  20   4       17.16       22.06      4.04 o 
   3  20   4       61.19       78.34      6.34 o 
   4  20   4      241.58      239.50      6.07 o 
  -5  21   4       23.85       28.40      2.45 o 
  -4  21   4        0.52        1.60      0.90 o 
  -3  21   4       12.44        9.43      1.82 o 
  -2  21   4      378.28      401.63     10.92 o 
  -1  21   4      928.07      989.28     17.53 o 
   0  21   4      268.30      264.62      9.36 o 
   1  21   4      150.42      145.37      7.11 o 
   2  21   4      613.67      611.60     13.76 o 
   3  21   4      742.74      662.32     43.86 o 
   4  21   4       12.16        8.24      1.71 o 
  -4  22   4        0.87        2.11      1.63 o 
  -3  22   4       98.19      113.66      4.16 o 
  -2  22   4      112.92      124.91      4.88 o 
  -1  22   4      865.26      889.22     16.25 o 
   0  22   4       28.49       29.83      3.41 o 
   1  22   4        7.76        9.96      2.82 o 
   2  22   4       15.82       17.74      2.65 o 
   3  22   4        4.58        4.26      1.44 o 
   4  22   4      265.54      229.26      6.85 o 
  -4  23   4      143.08      164.27      7.11 o 
  -3  23   4        1.78        1.25      1.22 o 
  -2  23   4      128.42      126.27      4.68 o 
  -1  23   4      357.43      364.96     10.06 o 
   0  23   4       54.49       55.15      4.36 o 
   1  23   4       44.40       41.93      3.84 o 
   2  23   4      170.73      164.43      6.79 o 
   3  23   4      190.41      151.81     21.17 o 
  -4  24   4      129.00      152.15      5.87 o 
  -3  24   4       27.44       28.30      1.92 o 
  -2  24   4       34.98       37.27      3.16 o 
  -1  24   4      818.71      882.25     14.86 o 
   0  24   4        3.44        2.82      2.43 o 
   1  24   4       12.92       14.44      2.37 o 
   2  24   4       67.38       54.01      3.82 o 
   3  24   4       15.83       11.29      2.36 o 
  -3  25   4      249.68      266.39      8.51 o 
  -2  25   4        1.62        1.91      1.22 o 
  -1  25   4      255.15      275.43      7.83 o 
   0  25   4        8.65        9.62      2.89 o 
   1  25   4       38.98       32.37      3.11 o 
   2  25   4      106.31       99.14      4.69 o 
   3  25   4        0.24       -0.99      0.99 o 
  -2  26   4        0.68        2.23      1.54 o 
  -1  26   4       71.90       75.93      5.97 o 
   0  26   4      316.86      317.49     12.40 o 
   1  26   4       27.31       26.13      3.18 o 
   2  26   4       23.25       19.83      2.07 o 
   3  26   4      130.11      137.19      5.42 o 
  -2  27   4      170.43      187.04      7.32 o 
  -1  27   4       86.68       87.08      5.91 o 
   0  27   4        5.05        5.32      1.99 o 
   1  27   4      216.73      201.93      9.04 o 
   2  27   4       16.97       15.08      1.64 o 
  -2  28   4      609.97      665.27     12.10 o 
  -1  28   4      669.12      735.74     15.40 o 
   0  28   4       42.78       40.87      4.05 o 
   1  28   4      130.28      122.32      6.33 o 
  -1  29   4        0.60        1.54      1.12 o 
   0  29   4       90.07       91.79      5.21 o 
   1  29   4       12.33       12.09      1.91 o 
   0  30   4       69.30       74.05      3.87 o 
  -6   1   5      182.74      182.33      6.62 o 
  -5   1   5      279.89      312.87      7.74 o 
  -4   1   5       34.07       31.34      2.15 o 
  -3   1   5      420.19      420.63     10.11 o 
  -2   1   5      864.91      758.60     13.64 o 
  -1   1   5      284.56      277.36     10.43 o 
   0   1   5      621.31      685.14     10.81 o 
   1   1   5       89.35       86.01     21.13 o 
   2   1   5     1236.65     1340.89     21.06 o 
   3   1   5      129.48      132.09      4.49 o 
   4   1   5      364.88      408.73     10.60 o 
   5   1   5      100.11      116.56      8.00 o 
   6   1   5        1.91        2.27      1.33 o 
  -6   2   5        8.69        6.72      1.63 o 
  -5   2   5      346.79      354.67      8.26 o 
  -4   2   5      290.44      273.82      6.44 o 
  -3   2   5      903.66      918.00     12.76 o 
  -2   2   5       94.32       98.60      7.12 o 
  -1   2   5      602.41      528.42     10.02 o 
   0   2   5     3629.22     3837.82     25.57 o 
   1   2   5      293.78      299.55      6.66 o 
   2   2   5      145.19      152.07      5.02 o 
   3   2   5       36.71       38.87      3.18 o 
   4   2   5       35.70       44.29      5.36 o 
   5   2   5        5.65        7.90      2.88 o 
   6   2   5      218.72      224.07      9.29 o 
  -6   3   5      126.65      122.33      5.31 o 
  -5   3   5      106.62      105.94      4.63 o 
  -4   3   5      318.04      326.57      7.75 o 
  -3   3   5      188.20      186.54      5.21 o 
  -2   3   5      797.93      661.38     17.94 o 
  -1   3   5      683.65      696.62     11.50 o 
   0   3   5     1651.60     1781.31     17.42 o 
   1   3   5     2784.19     3106.69     21.16 o 
   2   3   5      724.02      822.01     11.49 o 
   3   3   5      380.95      424.48     10.18 o 
   4   3   5       24.81       25.11      4.25 o 
   5   3   5       86.66       98.54      7.60 o 
   6   3   5       17.91       20.49      2.02 o 
  -6   4   5      462.16      488.70     10.29 o 
  -5   4   5        8.62        6.61      1.61 o 
  -4   4   5     3009.41     2897.70     39.68 o 
  -3   4   5      207.20      191.24      5.26 o 
  -2   4   5      156.03      135.00      8.28 o 
  -1   4   5        7.82        5.77      4.66 o 
   0   4   5     1727.64     1900.63     24.03 o 
   1   4   5      143.66      188.46      5.26 o 
   2   4   5      128.43      126.49      7.30 o 
   3   4   5      282.96      282.01     12.10 o 
   4   4   5       62.71       73.51      7.04 o 
   5   4   5      407.70      443.47     15.97 o 
   6   4   5      365.81      401.77      7.98 o 
  -6   5   5       18.09       25.81      2.48 o 
  -5   5   5        0.08        1.51      1.17 o 
  -4   5   5       54.55       51.68      4.06 o 
  -3   5   5      297.47      314.71      6.70 o 
  -2   5   5        0.03        3.06      1.94 o 
  -1   5   5      633.15      702.96      8.48 o 
   0   5   5      338.97      366.18     10.43 o 
   1   5   5       12.82       27.17      8.81 o 
   2   5   5       55.70       54.01      4.95 o 
   3   5   5       62.84       70.24      4.46 o 
   4   5   5      180.52      213.91     11.95 o 
   5   5   5       30.53       38.31      3.70 o 
   6   5   5        0.08        1.12      1.44 o 
  -6   6   5       16.44        9.82      1.65 o 
  -5   6   5      203.65      202.27      6.17 o 
  -4   6   5        7.96       11.50      1.83 o 
  -3   6   5      230.38      229.42      5.72 o 
  -2   6   5       87.66       83.96      6.65 o 
  -1   6   5      784.71      788.92      9.58 o 
   0   6   5       34.23       28.01      2.96 o 
   1   6   5      258.33      320.09      8.12 o 
   2   6   5       87.07       83.91      6.20 o 
   3   6   5      169.99      191.10     10.61 o 
   4   6   5       65.77       68.97      7.15 o 
   5   6   5      149.91      160.35      7.12 o 
   6   6   5      409.93      389.80     18.81 o 
  -6   7   5      163.16      165.83      4.26 o 
  -5   7   5      128.54      149.10      5.26 o 
  -4   7   5      116.95      138.93      5.25 o 
  -3   7   5      358.27      350.81      7.02 o 
  -2   7   5      827.72      782.24     19.68 o 
  -1   7   5      122.24      154.36      4.19 o 
   0   7   5      173.53      193.80      7.35 o 
   1   7   5      631.17      652.29     15.78 o 
   2   7   5      382.48      395.61     13.37 o 
   3   7   5       86.46       91.51      4.41 o 
   4   7   5       14.60       11.00      2.58 o 
   5   7   5        0.54        0.36      1.44 o 
   6   7   5       34.01       35.46      3.32 o 
  -6   8   5       47.48       44.99      3.03 o 
  -5   8   5      225.75      233.44      8.87 o 
  -4   8   5      503.98      437.30      9.03 o 
  -3   8   5      124.07      119.01      4.12 o 
  -2   8   5      138.53      152.88      8.89 o 
  -1   8   5     1123.07     1154.45     13.52 o 
   0   8   5      889.61      934.92      9.37 o 
   1   8   5       30.44       36.14      4.02 o 
   2   8   5       66.99       75.45      3.81 o 
   3   8   5      655.64      729.37     12.23 o 
   4   8   5      223.44      249.99      9.48 o 
   5   8   5       22.90       21.39      2.80 o 
   6   8   5        1.79        2.32      1.02 o 
  -6   9   5      159.28      157.29      6.04 o 
  -5   9   5      827.18      855.68     11.70 o 
  -4   9   5       41.96       53.01      4.15 o 
  -3   9   5      169.75      156.44      5.58 o 
  -2   9   5      365.01      337.51     12.86 o 
  -1   9   5       87.55       91.51      3.92 o 
   0   9   5      962.11     1050.77     33.25 o 
   1   9   5     2023.33     2083.51     28.91 o 
   2   9   5        0.84        2.08      1.25 o 
   3   9   5      267.33      294.04      7.87 o 
   4   9   5      918.80     1054.45     19.89 o 
   5   9   5      301.83      337.63      9.33 o 
   6   9   5        5.13        4.79      2.08 o 
  -6  10   5       11.03        8.53      1.49 o 
  -5  10   5       17.72       18.89      2.40 o 
  -4  10   5      873.56      818.21     22.60 o 
  -3  10   5        1.80        0.34      1.10 o 
  -2  10   5        1.07        1.34      1.40 o 
  -1  10   5        0.96       10.18      5.38 o 
   0  10   5       56.40       63.76      3.35 o 
   1  10   5      186.16      169.81      8.46 o 
   2  10   5       23.46       24.72      2.87 o 
   3  10   5       89.38       86.39      4.41 o 
   4  10   5      187.82      197.97      8.22 o 
   5  10   5      191.29      191.65     10.23 o 
   6  10   5       25.39       25.10      2.56 o 
  -5  11   5      285.53      315.08      8.32 o 
  -4  11   5       38.04       44.37      5.70 o 
  -3  11   5       11.24        7.18      1.68 o 
  -2  11   5      427.90      393.15      7.93 o 
  -1  11   5      538.61      568.55     14.45 o 
   0  11   5        3.10        9.45      5.26 o 
   1  11   5     1854.95     1833.31     57.82 o 
   2  11   5      181.16      189.54      6.08 o 
   3  11   5      422.49      465.03     22.57 o 
   4  11   5      838.08      931.55     32.06 o 
   5  11   5      253.26      258.67     11.48 o 
   6  11   5        6.36        6.67      1.39 o 
  -5  12   5       20.66       17.57      1.95 o 
  -4  12   5       64.55       45.42      3.69 o 
  -3  12   5      805.61      648.07     22.63 o 
  -2  12   5        0.20        0.53      1.43 o 
  -1  12   5      382.88      349.00     11.14 o 
   0  12   5     1383.30     1437.97     16.43 o 
   1  12   5      629.12      623.15      9.93 o 
   2  12   5      492.62      472.08     11.07 o 
   3  12   5      716.68      751.72     15.67 o 
   4  12   5        0.66       -0.14      2.42 o 
   5  12   5        4.33        3.09      2.15 o 
  -5  13   5       10.34       11.84      2.48 o 
  -4  13   5      249.37      213.05     11.33 o 
  -3  13   5      131.15      134.07     10.36 o 
  -2  13   5      184.25      188.20      6.80 o 
  -1  13   5       38.90       40.94      2.52 o 
   0  13   5       46.67       56.01      2.55 o 
   1  13   5      197.78      209.64      5.93 o 
   2  13   5      797.54      810.98     12.04 o 
   3  13   5      254.75      258.96     13.58 o 
   4  13   5      171.32      180.02     10.72 o 
   5  13   5        5.51        7.15      2.28 o 
  -5  14   5       98.63      121.21      4.49 o 
  -4  14   5      244.64      237.09     11.75 o 
  -3  14   5        5.91       13.51      4.15 o 
  -2  14   5      500.15      484.67     10.86 o 
  -1  14   5       22.62       15.72      2.12 o 
   0  14   5      350.45      357.01      6.39 o 
   1  14   5      357.71      352.92      7.76 o 
   2  14   5      395.42      404.69      8.63 o 
   3  14   5      704.59      706.54     22.05 o 
   4  14   5       73.22       82.39      7.18 o 
   5  14   5      169.18      175.22      8.36 o 
  -5  15   5       25.28       23.35      2.00 o 
  -4  15   5       98.63       91.80      7.26 o 
  -3  15   5      243.30      219.94     12.94 o 
  -2  15   5       92.50      114.03     10.52 o 
  -1  15   5      133.80      138.82      6.47 o 
   0  15   5      507.74      499.70      7.67 o 
   1  15   5      367.69      362.05      7.96 o 
   2  15   5       38.10       42.96      3.74 o 
   3  15   5       10.48       11.55      2.08 o 
   4  15   5        3.16        4.41      2.54 o 
   5  15   5      317.59      318.41     10.51 o 
  -5  16   5       62.79       60.62      2.91 o 
  -4  16   5        3.34        9.48      2.77 o 
  -3  16   5      280.15      260.25     13.84 o 
  -2  16   5        6.79       10.73      4.39 o 
  -1  16   5      992.64     1002.38     14.10 o 
   0  16   5     1161.46     1171.46     12.62 o 
   1  16   5      491.71      480.21      9.19 o 
   2  16   5      754.10      751.74     14.89 o 
   3  16   5      505.79      525.47     11.81 o 
   4  16   5        0.03        3.33      2.19 o 
   5  16   5        2.19        2.59      1.39 o 
  -5  17   5      223.44      238.21      7.95 o 
  -4  17   5       49.27       46.83      3.38 o 
  -3  17   5      490.45      488.64     18.33 o 
  -2  17   5      706.98      720.23     14.63 o 
  -1  17   5       22.41       21.50      3.24 o 
   0  17   5      244.17      239.68      9.01 o 
   1  17   5     1494.58     1495.21     20.67 o 
   2  17   5      304.24      297.23      9.38 o 
   3  17   5       45.26       48.72      4.45 o 
   4  17   5      227.42      246.82     10.67 o 
   5  17   5        1.54        2.90      1.24 o 
  -5  18   5      155.88      150.15      4.19 o 
  -4  18   5      105.83      114.12      4.87 o 
  -3  18   5        8.02        9.33      3.63 o 
  -2  18   5      153.80      161.00      7.00 o 
  -1  18   5        4.30        6.12      2.16 o 
   0  18   5      144.66      153.60     10.07 o 
   1  18   5        1.86       20.43     16.89 o 
   2  18   5       47.41       50.71      3.97 o 
   3  18   5       24.41       18.53      2.28 o 
   4  18   5        0.18        1.30      1.71 o 
  -5  19   5      302.46      303.25      8.03 o 
  -4  19   5       12.99       17.60      2.02 o 
  -3  19   5      124.34      136.88      9.38 o 
  -2  19   5      464.61      498.84     16.42 o 
  -1  19   5      214.52      220.99     10.93 o 
   0  19   5      389.77      423.47     11.82 o 
   1  19   5      143.10      143.62      9.50 o 
   2  19   5       35.01       30.72      3.16 o 
   3  19   5      209.08      213.39      6.91 o 
   4  19   5        1.87        3.40      1.05 o 
  -4  20   5       18.26       19.90      1.95 o 
  -3  20   5        0.83        0.02      1.75 o 
  -2  20   5      366.13      380.80     10.30 o 
  -1  20   5      822.06      852.79     22.59 o 
   0  20   5       67.58       74.49      7.39 o 
   1  20   5      118.09      126.91      9.05 o 
   2  20   5       36.45       33.81      4.62 o 
   3  20   5       79.36       79.38      4.00 o 
   4  20   5       10.27        9.28      1.78 o 
  -4  21   5       63.36       62.44      2.47 o 
  -3  21   5       29.04       24.66      3.96 o 
  -2  21   5      247.08      266.96      8.39 o 
  -1  21   5     1249.87     1331.54     19.79 o 
   0  21   5        4.65        8.80      3.18 o 
   1  21   5      791.87      792.29     15.83 o 
   2  21   5       19.47       16.85      2.52 o 
   3  21   5       99.25       94.13      4.35 o 
  -4  22   5      240.82      301.53      8.79 o 
  -3  22   5       87.25       79.62      4.19 o 
  -2  22   5       72.76       72.79      4.32 o 
  -1  22   5       56.22       54.51      4.11 o 
   0  22   5     1778.68     1824.15     33.55 o 
   1  22   5        2.80        8.09      3.98 o 
   2  22   5      144.87      151.66      6.33 o 
   3  22   5      506.89      494.26     28.64 o 
  -3  23   5       95.98       98.67      3.13 o 
  -2  23   5       77.94       84.44      4.52 o 
  -1  23   5       41.81       39.66      3.29 o 
   0  23   5       60.32       60.22      6.23 o 
   1  23   5       37.39       33.54      3.32 o 
   2  23   5       98.11       88.73      4.63 o 
   3  23   5       11.52       11.35      2.00 o 
  -3  24   5      400.64      431.04     14.75 o 
  -2  24   5        3.08        4.66      1.22 o 
  -1  24   5        2.36        4.22      1.33 o 
   0  24   5      402.18      418.65     14.91 o 
   1  24   5        3.53        6.17      2.75 o 
   2  24   5      201.62      203.35     10.76 o 
   3  24   5       39.46       33.61      2.71 o 
  -2  25   5      333.30      354.34      7.42 o 
  -1  25   5       22.23       28.81      3.67 o 
   0  25   5      114.26      109.61      7.31 o 
   1  25   5        5.83       10.17      2.74 o 
   2  25   5      229.89      216.09      8.80 o 
  -2  26   5        0.18        0.91      0.83 o 
  -1  26   5        3.75        0.68      1.37 o 
   0  26   5       41.68       39.43      4.23 o 
   1  26   5       51.80       49.12      4.56 o 
   2  26   5       63.18       53.80      3.91 o 
  -1  27   5      140.12      153.39      6.70 o 
   0  27   5        5.73        8.10      1.99 o 
   1  27   5      229.80      205.71      8.03 o 
  -1  28   5       21.17       20.62      2.31 o 
   0  28   5        9.08        7.12      1.62 o 
   1  28   5        5.81        4.89      1.34 o 
  -6   0   6      219.84      229.24      8.95 o 
  -5   0   6      171.37      181.10     10.23 o 
  -4   0   6      541.16      529.61     17.89 o 
  -3   0   6      218.06      242.86      8.99 o 
  -2   0   6      413.78      410.01      9.96 o 
  -1   0   6     1195.96     1153.47     23.54 o 
   0   0   6        8.05        8.61      2.24 o 
   1   0   6     1240.22     1213.96     20.78 o 
   2   0   6     5838.08     5789.31     30.49 o 
   3   0   6      307.95      322.50     13.07 o 
   4   0   6      158.03      185.51      9.94 o 
   5   0   6       63.80       76.06      7.67 o 
   6   0   6       18.05       18.21      2.52 o 
  -6   1   6       27.32       29.59      2.39 o 
  -5   1   6       53.07       55.10      3.08 o 
  -4   1   6      358.49      364.64      8.01 o 
  -3   1   6     6650.64     6599.74     32.32 o 
  -2   1   6      291.72      300.38      5.10 o 
  -1   1   6       75.47       86.63      4.66 o 
   0   1   6      336.19      325.59     11.94 o 
   1   1   6      480.63      538.31     13.95 o 
   2   1   6      200.89      218.69      4.24 o 
   3   1   6      607.79      621.97     25.48 o 
   4   1   6       25.23       25.15      4.07 o 
   5   1   6      118.93      138.05      5.14 o 
   6   1   6       74.08       67.74      3.19 o 
  -6   2   6        1.08        2.86      1.52 o 
  -5   2   6       42.25       42.74      2.76 o 
  -4   2   6      338.72      332.33      7.70 o 
  -3   2   6      214.72      220.43      6.01 o 
  -2   2   6      123.19      112.06      3.17 o 
  -1   2   6       37.65       35.21      3.50 o 
   0   2   6       30.69       21.47      3.33 o 
   1   2   6        4.70        5.46      1.37 o 
   2   2   6       33.52       37.28      2.03 o 
   3   2   6     1645.27     1650.12     23.50 o 
   4   2   6        1.99        3.15      1.73 o 
   5   2   6      197.00      222.71      6.58 o 
   6   2   6        1.41        4.51      1.04 o 
  -6   3   6      138.59      141.57      4.83 o 
  -5   3   6        5.55        6.10      1.26 o 
  -4   3   6      220.74      202.11      6.08 o 
  -3   3   6     2401.14     2382.50     19.41 o 
  -2   3   6      121.99      134.84      3.45 o 
  -1   3   6      331.70      348.38      9.15 o 
   0   3   6      101.59       88.75      6.18 o 
   1   3   6     1399.01     1573.42     19.01 o 
   2   3   6      253.88      251.50      7.15 o 
   3   3   6      192.84      199.41      6.32 o 
   4   3   6       29.86       28.11      3.48 o 
   5   3   6        2.73        5.06      2.11 o 
   6   3   6       11.01       11.34      2.13 o 
  -6   4   6       13.77       12.76      1.58 o 
  -5   4   6        9.31       11.30      1.61 o 
  -4   4   6      716.65      685.29     11.39 o 
  -3   4   6       65.03       69.10      3.46 o 
  -2   4   6      614.40      616.50      8.03 o 
  -1   4   6       90.85       95.73      4.90 o 
   0   4   6       86.57       89.72      6.04 o 
   1   4   6       44.71       48.43      2.99 o 
   2   4   6      623.75      683.32     13.77 o 
   3   4   6      174.95      191.47     10.85 o 
   4   4   6       69.31       79.98      5.53 o 
   5   4   6        9.70       10.62      2.06 o 
   6   4   6       19.49       15.98      2.41 o 
  -6   5   6      263.16      281.48      9.20 o 
  -5   5   6      164.47      168.63      5.20 o 
  -4   5   6        4.26        7.18      1.96 o 
  -3   5   6     1649.68     1671.75     16.12 o 
  -2   5   6        1.23        2.48      0.85 o 
  -1   5   6        7.45        9.89      1.85 o 
   0   5   6      401.58      405.67     12.44 o 
   1   5   6      272.22      278.50      9.19 o 
   2   5   6        6.21       11.94      1.55 o 
   3   5   6     1017.60     1030.38     19.21 o 
   4   5   6      166.19      186.81      8.28 o 
   5   5   6       12.48       10.28      2.09 o 
   6   5   6       31.33       34.38      3.14 o 
  -6   6   6        9.98       10.51      1.57 o 
  -5   6   6      183.74      197.18      5.54 o 
  -4   6   6       79.72       88.71      4.30 o 
  -3   6   6       17.33       15.62      1.81 o 
  -2   6   6       15.16       16.50      1.51 o 
  -1   6   6     1399.45     1400.59     17.76 o 
   0   6   6       73.95       70.57      5.17 o 
   1   6   6      228.48      237.37      6.56 o 
   2   6   6       14.53       19.92      1.97 o 
   3   6   6      488.98      522.11     13.79 o 
   4   6   6      107.20      111.18      6.46 o 
   5   6   6       53.95       56.89      3.93 o 
  -6   7   6       12.60       10.00      1.18 o 
  -5   7   6       92.66       94.12      3.80 o 
  -4   7   6       89.38       83.62      4.14 o 
  -3   7   6       27.20       30.25      3.17 o 
  -2   7   6        0.85        2.08      0.88 o 
  -1   7   6      363.19      400.07      6.86 o 
   0   7   6       51.24       71.00      7.10 o 
   1   7   6        5.87        8.48      1.63 o 
   2   7   6       99.20      104.95      4.14 o 
   3   7   6      170.77      175.38      8.11 o 
   4   7   6       46.50       51.92      4.45 o 
   5   7   6        9.49        9.99      1.60 o 
  -5   8   6       93.85       85.87      3.53 o 
  -4   8   6      301.78      285.85      7.33 o 
  -3   8   6      105.32      107.25      5.47 o 
  -2   8   6      403.90      388.18      6.39 o 
  -1   8   6       50.04       40.20      3.18 o 
   0   8   6       72.73       76.78      6.26 o 
   1   8   6      346.39      360.36      8.26 o 
   2   8   6      239.82      264.81      7.45 o 
   3   8   6      453.60      478.71     13.26 o 
   4   8   6       47.63       55.55      4.60 o 
   5   8   6       64.73       78.89      3.63 o 
  -5   9   6       70.03       67.35      3.24 o 
  -4   9   6       75.56       51.15      4.03 o 
  -3   9   6       24.66       24.82      4.10 o 
  -2   9   6        0.26        0.69      0.92 o 
  -1   9   6       37.93       45.06      3.48 o 
   0   9   6      850.94      964.83     15.30 o 
   1   9   6       16.16       13.20      2.09 o 
   2   9   6        5.49       11.52      2.00 o 
   3   9   6      360.34      388.31     11.93 o 
   4   9   6       19.20       21.70      3.14 o 
   5   9   6       27.91       30.53      2.59 o 
  -5  10   6       13.37       16.01      2.58 o 
  -4  10   6      808.37      809.02     14.80 o 
  -3  10   6      104.47       96.07      7.13 o 
  -2  10   6      558.21      533.48      9.42 o 
  -1  10   6      469.30      474.66     10.69 o 
   0  10   6       40.27       45.82      3.68 o 
   1  10   6      161.49      149.00      5.43 o 
   2  10   6     4360.51     4682.50     37.37 o 
   3  10   6      172.35      197.68      8.53 o 
   4  10   6      233.26      252.32      8.91 o 
   5  10   6     1138.69     1230.30     45.91 o 
  -5  11   6       49.19       57.13      3.72 o 
  -4  11   6       29.17       27.66      4.66 o 
  -3  11   6      561.13      528.03     15.82 o 
  -2  11   6      277.68      255.91     12.61 o 
  -1  11   6      203.34      244.87     13.57 o 
   0  11   6      295.87      282.94      8.56 o 
   1  11   6        1.10        0.59      1.27 o 
   2  11   6      277.32      286.66     10.15 o 
   3  11   6        1.96        2.36      1.74 o 
   4  11   6       23.46       26.46      3.21 o 
   5  11   6       88.90       86.47      4.15 o 
  -5  12   6       33.85       41.54      3.98 o 
  -4  12   6      687.34      678.81     12.75 o 
  -3  12   6        9.28        8.55      4.27 o 
  -2  12   6      489.38      502.57     16.65 o 
  -1  12   6       81.02       91.12     10.49 o 
   0  12   6        4.44        3.39      1.44 o 
   1  12   6      193.52      195.00      7.49 o 
   2  12   6      264.56      296.97     10.20 o 
   3  12   6       21.53       24.63      3.23 o 
   4  12   6      149.75      153.69      6.35 o 
   5  12   6       77.14       80.19      5.40 o 
  -5  13   6       82.43       82.42      5.23 o 
  -4  13   6       69.21       68.34      6.36 o 
  -3  13   6       52.18       75.42      8.23 o 
  -2  13   6      176.73      188.19     10.19 o 
  -1  13   6       23.07       18.26      2.50 o 
   0  13   6     1292.01     1292.57     18.35 o 
   1  13   6        3.78        3.80      1.23 o 
   2  13   6       38.10       39.48      3.46 o 
   3  13   6      379.39      411.24     11.40 o 
   4  13   6      292.44      311.65     13.07 o 
   5  13   6       16.21       11.79      2.22 o 
  -5  14   6        5.82        9.20      1.61 o 
  -4  14   6       22.45       18.55      3.49 o 
  -3  14   6       26.47       22.07      4.80 o 
  -2  14   6       23.84       23.94      3.91 o 
  -1  14   6       30.50       39.19      3.41 o 
   0  14   6        1.66        3.92      2.03 o 
   1  14   6      743.46      750.07     14.81 o 
   2  14   6       63.54       67.19      4.52 o 
   3  14   6        2.79        7.30      3.13 o 
   4  14   6        0.09        0.50      1.82 o 
   5  14   6       59.93       55.29      3.89 o 
  -5  15   6      163.14      165.03      6.52 o 
  -4  15   6       33.87       27.26      3.82 o 
  -3  15   6       12.62       19.45      4.56 o 
  -2  15   6        5.75        6.43      2.17 o 
  -1  15   6       89.12       88.63      5.00 o 
   0  15   6     1475.73     1474.04     29.19 o 
   1  15   6       45.64       54.92      4.74 o 
   2  15   6       72.21       70.08      4.59 o 
   3  15   6      698.37      694.92     20.59 o 
   4  15   6      787.06      774.85     18.62 o 
   5  15   6       56.74       55.06      3.47 o 
  -5  16   6       75.21       72.85      4.05 o 
  -4  16   6      195.15      181.42      6.11 o 
  -3  16   6        4.38        8.61      3.57 o 
  -2  16   6      127.14      111.53     10.50 o 
  -1  16   6      733.37      739.96     14.43 o 
   0  16   6        0.80       10.54     10.24 o 
   1  16   6       11.11       16.79      8.97 o 
   2  16   6       67.55       64.68      4.37 o 
   3  16   6       20.70       19.99      3.85 o 
   4  16   6        0.17        1.15      1.63 o 
  -5  17   6       21.51       23.19      2.10 o 
  -4  17   6        8.19       11.79      1.75 o 
  -3  17   6      588.41      585.80     19.24 o 
  -2  17   6       23.64       29.54      5.81 o 
  -1  17   6      713.33      773.33     12.30 o 
   0  17   6      138.05      129.85      6.42 o 
   1  17   6      465.88      485.01     17.00 o 
   2  17   6      162.45      172.57      7.23 o 
   3  17   6       79.50       80.14      6.55 o 
   4  17   6       11.94       11.46      2.33 o 
  -4  18   6       14.33       15.18      1.78 o 
  -3  18   6        0.12        0.35      2.37 o 
  -2  18   6       40.90       36.37      5.79 o 
  -1  18   6       19.24       23.03      3.15 o 
   0  18   6       77.20       80.05      6.42 o 
   1  18   6      109.20      108.08      7.94 o 
   2  18   6      171.41      169.62      9.82 o 
   3  18   6        4.43        2.05      1.94 o 
   4  18   6       64.51       61.10      2.89 o 
  -4  19   6        0.94        0.91      0.86 o 
  -3  19   6      253.62      245.42     11.38 o 
  -2  19   6        1.67        3.43      3.23 o 
  -1  19   6      543.87      559.31     13.01 o 
   0  19   6      357.82      375.30     15.55 o 
   1  19   6        8.59        9.05      2.82 o 
   2  19   6        0.58       -1.11      1.86 o 
   3  19   6        9.07        6.60      2.05 o 
   4  19   6      120.04       85.89      5.08 o 
  -4  20   6      472.76      532.55      8.00 o 
  -3  20   6       36.04       35.45      4.28 o 
  -2  20   6      174.94      191.50     11.03 o 
  -1  20   6     1291.59     1365.15     19.42 o 
   0  20   6      288.82      304.60     13.72 o 
   1  20   6        3.17        4.96      3.10 o 
   2  20   6      214.91      183.99      8.71 o 
   3  20   6       40.57       42.80      2.85 o 
  -4  21   6      188.43      204.89      6.39 o 
  -3  21   6       77.24       90.58      6.12 o 
  -2  21   6      184.86      202.30     10.50 o 
  -1  21   6        0.09       -1.27      1.27 o 
   0  21   6     1156.35     1151.31     25.61 o 
   1  21   6      303.94      311.08     13.84 o 
   2  21   6       54.67       58.05      5.92 o 
   3  21   6       69.13       57.92      4.59 o 
  -3  22   6        0.07        0.32      0.64 o 
  -2  22   6       37.83       46.34      4.78 o 
  -1  22   6      380.29      408.61     10.16 o 
   0  22   6      150.83      161.60      9.39 o 
   1  22   6       23.27       22.67      4.12 o 
   2  22   6       87.64       80.63      6.33 o 
   3  22   6       58.77       49.72      3.75 o 
  -3  23   6      159.33      156.13      7.77 o 
  -2  23   6      144.50      154.58      7.64 o 
  -1  23   6        1.85        2.66      1.44 o 
   0  23   6      505.46      511.49     15.61 o 
   1  23   6      224.76      237.65     10.88 o 
   2  23   6       11.20        9.53      2.31 o 
  -2  24   6       17.07       14.89      2.31 o 
  -1  24   6       14.06       14.68      2.57 o 
   0  24   6       12.62       15.16      2.93 o 
   1  24   6       33.77       27.27      3.58 o 
   2  24   6        3.19        2.42      1.47 o 
  -1  25   6       20.98       19.56      2.53 o 
   0  25   6      156.54      159.86      7.57 o 
   1  25   6        1.49        1.78      1.45 o 
   2  25   6       32.33       32.32      2.85 o 
  -1  26   6      991.53      997.60     14.53 o 
   0  26   6      140.66      128.62      6.06 o 
   1  26   6       24.95       18.08      2.43 o 
   0  27   6        9.15       10.23      1.61 o 
  -5   1   7        0.91        2.95      1.34 o 
  -4   1   7       96.44      100.21      5.39 o 
  -3   1   7       23.23       20.92      2.77 o 
  -2   1   7        7.84        8.38      1.25 o 
  -1   1   7     1084.48     1074.10      9.93 o 
   0   1   7      813.76      788.24     14.28 o 
   1   1   7      115.36      120.42      3.71 o 
   2   1   7     1682.81     1617.19     13.52 o 
   3   1   7        8.35        8.65      2.08 o 
   4   1   7      843.95      915.54     14.10 o 
   5   1   7        6.37        7.49      1.81 o 
  -5   2   7      397.00      431.38      9.70 o 
  -4   2   7       37.46       37.84      2.60 o 
  -3   2   7      173.11      168.73      7.09 o 
  -2   2   7     2823.95     2752.13     16.47 o 
  -1   2   7      544.69      534.42      7.00 o 
   0   2   7       24.30       33.07      8.48 o 
   1   2   7      147.19      151.15      3.65 o 
   2   2   7      765.49      762.56     12.03 o 
   3   2   7      193.19      185.86      7.94 o 
   4   2   7       28.32       37.36      3.13 o 
   5   2   7        1.51        0.71      1.22 o 
  -5   3   7      152.16      165.61      4.43 o 
  -4   3   7      420.66      423.94      8.26 o 
  -3   3   7       61.54       59.31      4.34 o 
  -2   3   7      744.58      771.00      9.66 o 
  -1   3   7      106.19      104.32      3.16 o 
   0   3   7      184.37      200.61     10.93 o 
   1   3   7       45.12       41.69      2.23 o 
   2   3   7       48.93       46.29      3.54 o 
   3   3   7      158.71      155.51      6.95 o 
   4   3   7        6.51        6.80      1.77 o 
   5   3   7      127.88      129.69      4.08 o 
  -5   4   7      107.75      118.81      3.79 o 
  -4   4   7      100.24       91.16      3.91 o 
  -3   4   7       48.37       51.21      4.00 o 
  -2   4   7     2530.22     2504.16     17.36 o 
  -1   4   7      377.45      396.22      6.00 o 
   0   4   7      755.85      834.47     48.02 o 
   1   4   7      296.99      314.47      6.91 o 
   2   4   7       11.62       12.07      1.94 o 
   3   4   7      418.41      436.66     12.45 o 
   4   4   7      430.13      452.43     10.06 o 
   5   4   7      185.79      186.02      7.22 o 
  -5   5   7       31.92       39.32      2.22 o 
  -4   5   7      143.87      151.19      4.42 o 
  -3   5   7      305.05      306.07      9.36 o 
  -2   5   7      173.73      161.70      4.47 o 
  -1   5   7       35.82       29.44      2.19 o 
   0   5   7       15.80       15.37      3.19 o 
   1   5   7        0.24        0.40      0.93 o 
   2   5   7      106.67      105.11      5.19 o 
   3   5   7        4.91        7.69      1.94 o 
   4   5   7       44.39       48.11      3.47 o 
   5   5   7        0.26        0.77      1.00 o 
  -5   6   7       53.10       50.89      2.46 o 
  -4   6   7        1.96        2.75      1.02 o 
  -3   6   7        0.61        1.38      1.49 o 
  -2   6   7       85.87       87.65      4.18 o 
  -1   6   7       27.67       19.13      1.81 o 
   0   6   7       58.06       86.45      5.03 o 
   1   6   7     1423.74     1471.39     24.96 o 
   2   6   7        2.55        2.48      1.66 o 
   3   6   7        8.84       10.72      2.12 o 
   4   6   7      223.70      240.31      7.27 o 
   5   6   7      167.39      177.31      4.55 o 
  -5   7   7       17.96       24.02      1.70 o 
  -4   7   7      254.36      247.94      5.48 o 
  -3   7   7       44.78       45.95      3.76 o 
  -2   7   7      200.58      220.68      6.49 o 
  -1   7   7      253.52      266.72      6.02 o 
   0   7   7      391.54      398.95     10.96 o 
   1   7   7      223.00      224.18      6.87 o 
   2   7   7      314.70      288.72     24.85 o 
   3   7   7       65.02       66.47      4.33 o 
   4   7   7      283.44      291.63      7.87 o 
   5   7   7        7.88        6.09      1.01 o 
  -5   8   7      103.76      108.56      3.28 o 
  -4   8   7       10.72       13.52      2.24 o 
  -3   8   7        3.83        5.18      1.64 o 
  -2   8   7       60.78       53.97      3.32 o 
  -1   8   7      327.43      331.26      7.87 o 
   0   8   7      170.62      177.64     14.00 o 
   1   8   7       64.54       66.42      4.47 o 
   2   8   7      491.46      524.45     17.71 o 
   3   8   7       16.25       16.95      2.45 o 
   4   8   7        4.25        3.87      1.26 o 
   5   8   7       16.82       16.91      1.72 o 
  -5   9   7        0.38        1.60      0.77 o 
  -4   9   7       75.07       78.51      4.51 o 
  -3   9   7      210.88      204.52     11.06 o 
  -2   9   7       59.49       69.31      3.69 o 
  -1   9   7     1218.65     1186.17     14.62 o 
   0   9   7      152.84      148.75      6.62 o 
   1   9   7       11.77        7.57      3.08 o 
   2   9   7      509.48      528.70     18.44 o 
   3   9   7      545.03      567.74     13.85 o 
   4   9   7      118.65      115.36      4.69 o 
   5   9   7       61.04       57.75      3.95 o 
  -5  10   7       15.00       19.06      1.65 o 
  -4  10   7        7.71       11.26      2.85 o 
  -3  10   7        3.34        0.52      1.79 o 
  -2  10   7      223.30      223.27      7.93 o 
  -1  10   7       11.55       14.76      2.56 o 
   0  10   7      450.05      455.32     11.61 o 
   1  10   7       56.27       52.67      6.50 o 
   2  10   7      129.81      126.91     13.86 o 
   3  10   7       24.46       23.87      3.14 o 
   4  10   7       14.13       12.40      1.77 o 
   5  10   7       14.15       13.70      1.96 o 
  -5  11   7       14.41       12.70      2.03 o 
  -4  11   7      130.14      127.47      8.06 o 
  -3  11   7      680.56      648.26     17.06 o 
  -2  11   7        2.54        1.63      1.54 o 
  -1  11   7     1097.51     1088.97     17.30 o 
   0  11   7      143.42      157.13      6.83 o 
   1  11   7      140.24      123.98      9.72 o 
   2  11   7      235.78      229.74     12.81 o 
   3  11   7       22.61       24.79      3.11 o 
   4  11   7       14.17        9.65      2.62 o 
   5  11   7      243.15      224.10      6.79 o 
  -5  12   7      406.76      466.04     10.14 o 
  -4  12   7      203.96      201.27      6.51 o 
  -3  12   7      597.49      536.91     17.01 o 
  -2  12   7      250.23      266.10     12.62 o 
  -1  12   7       26.57       33.08      5.06 o 
   0  12   7        0.82        5.49      3.16 o 
   1  12   7      137.52      122.24      9.62 o 
   2  12   7       21.62       20.68      4.33 o 
   3  12   7      463.27      476.46     16.91 o 
   4  12   7        1.63        0.65      1.84 o 
  -5  13   7       26.71       30.35      2.56 o 
  -4  13   7       99.98       98.07      4.46 o 
  -3  13   7       11.10        9.35      3.65 o 
  -2  13   7      588.08      547.36     17.52 o 
  -1  13   7        6.05        4.02      2.89 o 
   0  13   7      105.88      115.11      8.97 o 
   1  13   7       11.60        9.01      3.37 o 
   2  13   7      330.78      333.17     15.03 o 
   3  13   7        5.80        2.96      2.30 o 
   4  13   7       22.29       17.15      2.96 o 
  -4  14   7       96.77      113.04      4.60 o 
  -3  14   7       19.70       10.61      3.57 o 
  -2  14   7       42.76       52.58      5.66 o 
  -1  14   7      378.57      388.04     15.16 o 
   0  14   7      608.17      637.63     20.34 o 
   1  14   7      847.59      780.75     23.14 o 
   2  14   7        5.49        7.64      2.96 o 
   3  14   7       47.76       37.14      4.74 o 
   4  14   7      498.70      454.76     12.60 o 
  -4  15   7        6.93        3.45      1.12 o 
  -3  15   7       61.24       53.86      6.13 o 
  -2  15   7       31.03       31.75      3.49 o 
  -1  15   7        0.61        0.04      2.18 o 
   0  15   7       19.22       16.97      3.80 o 
   1  15   7      190.92      191.09     11.30 o 
   2  15   7        6.37        3.57      2.58 o 
   3  15   7      515.14      506.55     15.66 o 
   4  15   7       17.76       19.40      2.74 o 
  -4  16   7       13.91       13.65      1.66 o 
  -3  16   7      170.51      167.82      9.91 o 
  -2  16   7      118.96      132.66     10.43 o 
  -1  16   7       13.20       13.18      2.64 o 
   0  16   7       30.29       26.85      3.27 o 
   1  16   7     1085.27     1114.14     26.11 o 
   2  16   7      126.92      122.19      8.41 o 
   3  16   7       12.22       10.66      2.64 o 
   4  16   7      197.32      163.73      6.41 o 
  -4  17   7      272.87      294.56      6.73 o 
  -3  17   7      412.00      405.14     14.22 o 
  -2  17   7        1.03        2.07      2.92 o 
  -1  17   7      276.20      274.58      7.00 o 
   0  17   7        4.66        3.87      1.42 o 
   1  17   7        1.26        3.01      2.25 o 
   2  17   7        9.27        9.79      2.88 o 
   3  17   7       16.06       17.07      2.84 o 
   4  17   7      133.22      111.72      4.65 o 
  -4  18   7        3.61        7.54      1.11 o 
  -3  18   7       59.71       60.93      5.40 o 
  -2  18   7      246.94      239.14     12.31 o 
  -1  18   7      182.75      187.47      5.48 o 
   0  18   7        2.58        1.94      1.38 o 
   1  18   7       19.76       18.56      3.46 o 
   2  18   7       76.08       74.64      6.01 o 
   3  18   7       45.14       36.47      3.62 o 
  -3  19   7      100.31       94.25      6.13 o 
  -2  19   7        3.80        5.82      2.64 o 
  -1  19   7       73.26       80.14      4.40 o 
   0  19   7      216.64      210.34      7.08 o 
   1  19   7      188.70      188.92      6.88 o 
   2  19   7       85.71       93.53      6.04 o 
   3  19   7      240.39      201.74      5.32 o 
  -3  20   7        7.59        5.87      1.73 o 
  -2  20   7       28.36       27.43      3.94 o 
  -1  20   7        7.38        8.99      1.66 o 
   0  20   7      517.88      511.59     15.83 o 
   1  20   7      248.54      237.77      7.09 o 
   2  20   7      313.87      295.49      7.21 o 
   3  20   7        0.11       -0.47      1.06 o 
  -3  21   7       50.06       50.35      3.19 o 
  -2  21   7       11.96       12.09      2.46 o 
  -1  21   7      513.11      543.58      9.58 o 
   0  21   7      432.53      440.67     13.80 o 
   1  21   7       18.98       18.39      3.34 o 
   2  21   7      244.38      229.98      9.32 o 
  -2  22   7      464.38      514.05     12.01 o 
  -1  22   7      267.14      269.28      6.00 o 
   0  22   7      757.40      727.12     16.53 o 
   1  22   7      124.41      121.20      6.99 o 
   2  22   7       73.41       65.45      4.58 o 
  -2  23   7       33.49       29.66      2.56 o 
  -1  23   7       55.83       52.02      3.38 o 
   0  23   7       16.42       12.00      2.25 o 
   1  23   7       51.99       52.90      4.28 o 
   2  23   7       95.38       91.54      4.56 o 
   0  24   7       55.23       58.45      3.90 o 
   1  24   7      352.39      324.77      8.83 o 
  -5   0   8       77.25       81.45      5.11 o 
  -4   0   8       89.90       86.71      6.54 o 
  -3   0   8     2530.44     2515.40     37.63 o 
  -2   0   8     2511.05     2538.34     27.98 o 
  -1   0   8      791.74      783.66     15.71 o 
   0   0   8      177.09      175.75     10.32 o 
   1   0   8      260.04      221.61      8.39 o 
   2   0   8       21.72       18.12      2.64 o 
   3   0   8     1011.94     1030.12     16.72 o 
   4   0   8        1.27        1.83      2.15 o 
   5   0   8      254.94      252.15      8.07 o 
  -5   1   8      229.81      252.55      6.22 o 
  -4   1   8       44.00       45.41      3.46 o 
  -3   1   8       67.70       67.48      4.57 o 
  -2   1   8        0.97        3.14      1.63 o 
  -1   1   8       55.72       57.32      3.19 o 
   0   1   8        1.12        1.64      1.54 o 
   1   1   8        2.57        3.15      1.13 o 
   2   1   8        0.13        1.11      1.38 o 
   3   1   8      475.39      427.87     14.64 o 
   4   1   8      310.17      283.12      9.44 o 
   5   1   8        1.57        1.15      0.73 o 
  -5   2   8      192.91      226.72      5.84 o 
  -4   2   8        1.60        1.42      1.37 o 
  -3   2   8       23.12       20.33      2.74 o 
  -2   2   8      644.62      664.46     11.79 o 
  -1   2   8        2.46        3.59      1.80 o 
   0   2   8      518.11      557.63     12.72 o 
   1   2   8      428.33      402.43      9.56 o 
   2   2   8       12.23       13.47      2.19 o 
   3   2   8     1198.97     1172.88     18.43 o 
   4   2   8       43.17       45.87      3.07 o 
   5   2   8        2.22        1.33      2.41 o 
  -5   3   8      324.99      395.24      7.52 o 
  -4   3   8      400.04      396.58     11.86 o 
  -3   3   8      102.99      104.46      7.81 o 
  -2   3   8      316.75      325.05      8.28 o 
  -1   3   8     1389.22     1409.78     14.72 o 
   0   3   8      267.86      277.05      8.99 o 
   1   3   8       24.16       22.71      2.96 o 
   2   3   8      173.02      166.57      6.25 o 
   3   3   8     1110.90     1071.11     18.30 o 
   4   3   8      429.66      424.03      8.12 o 
  -5   4   8       58.40       69.33      3.12 o 
  -4   4   8        0.03        1.99      1.26 o 
  -3   4   8       78.96       91.50     11.29 o 
  -2   4   8      121.43      119.56      5.07 o 
  -1   4   8      118.53      127.29      4.54 o 
   0   4   8       89.99       93.45      8.24 o 
   1   4   8        0.44       -1.46      1.46 o 
   2   4   8       38.66       41.13      3.29 o 
   3   4   8       10.23       13.11      2.16 o 
   4   4   8       27.94       26.76      2.21 o 
  -5   5   8      170.18      189.03      4.83 o 
  -4   5   8      158.57      161.77      3.98 o 
  -3   5   8       62.22       66.92      4.41 o 
  -2   5   8      510.88      520.62     10.30 o 
  -1   5   8      428.74      432.97      9.69 o 
   0   5   8       89.40       94.28      8.32 o 
   1   5   8       66.67       51.07      8.28 o 
   2   5   8      420.09      410.65     11.81 o 
   3   5   8      475.54      466.36     11.80 o 
   4   5   8      186.67      189.75      5.56 o 
  -5   6   8       17.48       18.40      2.26 o 
  -4   6   8        6.89        9.59      1.16 o 
  -3   6   8       13.55       11.59      3.15 o 
  -2   6   8       35.69       39.81      2.97 o 
  -1   6   8        1.12        0.80      1.34 o 
   0   6   8      119.14      128.25      5.38 o 
   1   6   8        0.45       -1.91      2.32 o 
   2   6   8       28.83       27.27      3.47 o 
   3   6   8      282.16      289.77      9.34 o 
   4   6   8        0.23        1.47      0.94 o 
  -5   7   8        2.05        2.05      0.89 o 
  -4   7   8      165.85      189.02      4.84 o 
  -3   7   8      278.20      282.89      8.41 o 
  -2   7   8      322.18      329.44      8.02 o 
  -1   7   8      145.88      135.33      5.41 o 
   0   7   8      495.45      486.29     10.25 o 
   1   7   8       58.45       56.55      6.44 o 
   2   7   8      271.73      265.01      9.57 o 
   3   7   8        1.98        4.07      1.57 o 
   4   7   8      334.00      338.14      6.82 o 
  -4   8   8       32.49       37.50      2.21 o 
  -3   8   8       51.61       52.55      3.64 o 
  -2   8   8      264.40      261.93      7.03 o 
  -1   8   8       35.92       51.08      3.41 o 
   0   8   8      129.94      131.21      5.33 o 
   1   8   8      925.59      876.08     24.62 o 
   2   8   8       64.58       55.90      6.28 o 
   3   8   8      543.84      562.31     12.61 o 
   4   8   8      247.09      246.39      6.67 o 
  -4   9   8       87.14       96.84      4.10 o 
  -3   9   8       22.91       21.28      2.30 o 
  -2   9   8      200.79      197.19      5.95 o 
  -1   9   8      440.98      421.57      8.99 o 
   0   9   8      156.30      170.89      7.57 o 
   1   9   8       32.69       27.21      5.03 o 
   2   9   8      117.02      115.76      8.73 o 
   3   9   8      464.87      434.33     14.91 o 
   4   9   8        1.29        1.84      1.49 o 
  -4  10   8       58.01       63.51      2.65 o 
  -3  10   8     1094.49     1060.05     20.86 o 
  -2  10   8       25.01       21.47      2.68 o 
  -1  10   8        0.34       -0.48      2.91 o 
   0  10   8      849.83      881.92     21.09 o 
   1  10   8      107.74       99.49      8.50 o 
   2  10   8       45.12       49.80      6.00 o 
   3  10   8      106.26      105.68      7.38 o 
   4  10   8      118.58      115.10      6.01 o 
  -4  11   8      108.56      117.61      4.37 o 
  -3  11   8       13.52       17.37      2.29 o 
  -2  11   8       19.10       16.67      2.31 o 
  -1  11   8      192.03      202.81      7.64 o 
   0  11   8        5.10        6.50      1.99 o 
   1  11   8        0.09        0.51      1.29 o 
   2  11   8        1.65        1.33      2.31 o 
   3  11   8      340.58      323.88     12.36 o 
   4  11   8        0.23       -0.29      1.09 o 
  -4  12   8       45.80       51.49      2.78 o 
  -3  12   8       82.95       86.76      4.32 o 
  -2  12   8      302.01      293.62      8.26 o 
  -1  12   8       22.15       18.98      2.55 o 
   0  12   8        3.81        5.20      2.82 o 
   1  12   8        3.32        2.57      2.73 o 
   2  12   8        5.64        4.22      2.58 o 
   3  12   8        4.81        5.51      2.26 o 
   4  12   8        0.88       -0.04      0.99 o 
  -4  13   8      131.64      158.93      4.53 o 
  -3  13   8       46.48       56.12      5.95 o 
  -2  13   8      234.89      236.10     11.20 o 
  -1  13   8        4.82        2.18      2.41 o 
   0  13   8      171.11      184.43     11.13 o 
   1  13   8       73.19       68.61      6.84 o 
   2  13   8      123.43      121.69      8.34 o 
   3  13   8        1.36        0.71      1.47 o 
   4  13   8       34.02       30.60      2.68 o 
  -4  14   8        5.38        6.30      1.04 o 
  -3  14   8       45.02       46.99      5.20 o 
  -2  14   8        3.89        7.23      3.42 o 
  -1  14   8       33.53       42.35      5.25 o 
   0  14   8      151.68      157.86      9.99 o 
   1  14   8        1.25        1.91      2.19 o 
   2  14   8        0.38        1.36      2.12 o 
   3  14   8       78.89       75.57      5.42 o 
  -4  15   8       98.43      123.86      4.94 o 
  -3  15   8       15.84       14.68      3.06 o 
  -2  15   8      284.90      287.51     13.80 o 
  -1  15   8       81.70       83.84      5.21 o 
   0  15   8      158.27      161.10      5.47 o 
   1  15   8      225.09      229.61     11.32 o 
   2  15   8      629.31      605.35     16.76 o 
   3  15   8      337.93      332.53     10.38 o 
  -3  16   8        0.79        0.38      1.42 o 
  -2  16   8      438.89      415.60     15.49 o 
  -1  16   8      147.90      149.38      6.44 o 
   0  16   8      260.59      258.43      6.49 o 
   1  16   8      130.58      119.63      7.82 o 
   2  16   8        1.64        2.59      1.59 o 
   3  16   8       38.91       33.55      3.18 o 
  -3  17   8       73.31       68.21      4.90 o 
  -2  17   8       17.40       16.10      3.23 o 
  -1  17   8        0.59        2.63      1.36 o 
   0  17   8      947.94      929.77     20.63 o 
   1  17   8      680.04      669.09     17.11 o 
   2  17   8      195.67      175.17      7.91 o 
   3  17   8       55.60       56.96      3.55 o 
  -3  18   8      307.46      336.42      9.53 o 
  -2  18   8      290.20      294.99     10.95 o 
  -1  18   8        9.30        9.12      1.95 o 
   0  18   8        1.66        1.32      1.14 o 
   1  18   8      721.33      684.18     11.55 o 
   2  18   8       10.82        7.28      1.28 o 
   3  18   8       80.37       54.77      3.37 o 
  -3  19   8      113.99      123.97      4.10 o 
  -2  19   8       30.32       27.28      3.25 o 
  -1  19   8        7.85        9.27      2.10 o 
   0  19   8      606.48      599.14     19.07 o 
   1  19   8      144.86      125.97      4.57 o 
   2  19   8       40.82       34.57      2.17 o 
  -2  20   8       19.62       23.94      2.56 o 
  -1  20   8       26.66       25.46      2.61 o 
   0  20   8      597.65      570.64     12.57 o 
   1  20   8       75.54       65.83      4.59 o 
   2  20   8        0.41        0.65      0.85 o 
   0  21   8       18.79       18.29      2.13 o 
   1  21   8        2.40        3.78      1.35 o 
  -4   1   9       18.12       16.85      2.64 o 
  -3   1   9      316.34      332.27      9.06 o 
  -2   1   9       23.54       21.43      2.94 o 
  -1   1   9       29.42       28.94      2.73 o 
   0   1   9      486.75      499.36      8.63 o 
   1   1   9      398.40      399.83      9.61 o 
   2   1   9      157.71      146.09      7.77 o 
   3   1   9       66.30       58.96      6.12 o 
  -4   2   9       36.47       40.10      2.68 o 
  -3   2   9      349.14      360.95      9.30 o 
  -2   2   9       77.62       86.17      5.25 o 
  -1   2   9       23.48       20.99      2.04 o 
   0   2   9      179.42      174.12      5.14 o 
   1   2   9       21.20       16.13      3.35 o 
   2   2   9       35.99       33.52      3.98 o 
   3   2   9      141.40      112.00      8.09 o 
  -4   3   9      304.16      325.33     10.20 o 
  -3   3   9      132.96      126.70      5.53 o 
  -2   3   9      322.95      340.74     12.20 o 
  -1   3   9      134.89      129.25      5.39 o 
   0   3   9       64.35       61.43      3.82 o 
   1   3   9        3.38        6.90      2.51 o 
   2   3   9       17.27       16.70      3.03 o 
   3   3   9       15.36        8.55      1.64 o 
  -4   4   9       63.33       65.15      4.60 o 
  -3   4   9      150.77      152.25      5.92 o 
  -2   4   9      103.80      101.65      6.67 o 
  -1   4   9      356.05      402.85      9.25 o 
   0   4   9     1155.00     1121.34     17.75 o 
   1   4   9      104.96      104.32      7.72 o 
   2   4   9       78.49       70.37      5.83 o 
   3   4   9      228.73      205.49      8.30 o 
  -3   5   9       48.62       46.17      3.29 o 
  -2   5   9       29.50       30.50      3.10 o 
  -1   5   9      310.52      313.45      8.11 o 
   0   5   9      280.04      284.21      7.75 o 
   1   5   9       96.49       89.81      7.32 o 
   2   5   9       66.70       61.40      5.53 o 
   3   5   9        0.00        0.08      1.09 o 
  -4   6   9      370.77      405.56      9.74 o 
  -3   6   9      248.01      261.74      7.26 o 
  -2   6   9       14.73       16.33      1.97 o 
  -1   6   9      842.17      870.10     13.20 o 
   0   6   9      491.27      500.43     10.08 o 
   1   6   9       24.21       19.33      3.77 o 
   2   6   9       92.82       93.15      6.85 o 
   3   6   9       37.96       36.88      3.79 o 
  -3   7   9        2.90        3.98      2.07 o 
  -2   7   9       91.55       93.35      4.07 o 
  -1   7   9        6.63        7.60      1.71 o 
   0   7   9       29.86       26.52      2.56 o 
   1   7   9      480.27      456.35      9.02 o 
   2   7   9       13.91       14.38      3.10 o 
   3   7   9       67.60       71.83      5.10 o 
  -4   8   9        5.55        6.93      1.22 o 
  -3   8   9       31.78       33.60      4.39 o 
  -2   8   9       55.74       52.19      3.50 o 
  -1   8   9       25.00       24.55      2.42 o 
   0   8   9       66.65       53.67      3.31 o 
   1   8   9        0.37        1.71      1.10 o 
   2   8   9       53.64       50.38      5.14 o 
   3   8   9        9.50        9.75      2.18 o 
  -3   9   9      109.59      114.37      4.85 o 
  -2   9   9      449.48      446.22     19.50 o 
  -1   9   9      495.32      481.56      9.89 o 
   0   9   9       10.87        6.93      1.51 o 
   1   9   9      319.90      310.90      7.05 o 
   2   9   9      400.07      385.79      9.04 o 
   3   9   9        8.63        8.59      2.23 o 
  -3  10   9      101.91       96.06      5.14 o 
  -2  10   9        0.71        0.82      1.28 o 
  -1  10   9       35.26       37.73      3.39 o 
   0  10   9       87.59       80.30      8.67 o 
   1  10   9        0.06       -0.67      1.22 o 
   2  10   9        0.81        0.47      0.83 o 
   3  10   9       30.50       24.60      3.01 o 
  -3  11   9      261.82      247.48     11.32 o 
  -2  11   9       39.75       47.44      4.14 o 
  -1  11   9      720.35      734.52     12.97 o 
   0  11   9       37.07       39.78      3.27 o 
   1  11   9        1.98        2.11      1.23 o 
   2  11   9      109.45      112.88      4.38 o 
   3  11   9       19.74       16.65      2.40 o 
  -3  12   9      169.44      196.96      8.93 o 
  -2  12   9        3.73        4.37      2.80 o 
  -1  12   9       25.02       34.08      4.69 o 
   0  12   9        4.62        7.14      2.87 o 
   1  12   9        0.87        0.80      1.82 o 
   2  12   9        7.53        5.77      2.10 o 
   3  12   9        6.82        8.50      1.79 o 
  -3  13   9       19.29       17.95      2.85 o 
  -2  13   9      320.60      312.16     13.12 o 
  -1  13   9      171.64      173.10      9.30 o 
   0  13   9      434.91      436.12     14.84 o 
   1  13   9       29.03       26.74      3.89 o 
   2  13   9       21.61       16.84      2.85 o 
   3  13   9       57.76       51.67      3.43 o 
  -3  14   9      295.48      343.13     13.42 o 
  -2  14   9       47.57       49.88      5.12 o 
  -1  14   9      801.04      765.56     13.42 o 
   0  14   9      115.22      110.34      5.00 o 
   1  14   9      139.65      146.20      7.90 o 
   2  14   9       91.20       89.65      5.48 o 
  -3  15   9        2.35        1.22      0.93 o 
  -2  15   9      210.77      201.29      8.95 o 
  -1  15   9        4.02        5.44      1.53 o 
   0  15   9       13.97       12.55      2.71 o 
   1  15   9       59.50       58.92      3.26 o 
   2  15   9       51.75       44.34      3.59 o 
  -2  16   9       19.50       16.18      2.56 o 
  -1  16   9      164.71      155.82      9.09 o 
   0  16   9       41.92       40.38      3.97 o 
   1  16   9       91.33       80.08      4.15 o 
   2  16   9       65.19       55.96      4.03 o 
  -2  17   9       64.63       73.59      4.24 o 
  -1  17   9      197.95      174.83      6.66 o 
   0  17   9       25.41       14.92      2.36 o 
   1  17   9       48.95       44.88      2.37 o 
  -3   0  10       23.25       26.80      3.16 o 
  -2   0  10       38.30       35.92      4.22 o 
  -1   0  10      474.73      480.22     15.67 o 
   0   0  10       39.53       38.63      3.01 o 
   1   0  10       99.58       96.57      6.85 o 
   2   0  10      398.47      391.10     12.04 o 
   3   0  10       17.45       20.80      2.40 o 
  -3   1  10        4.21        5.19      1.25 o 
  -2   1  10      118.32      117.31      5.12 o 
  -1   1  10      346.79      357.79      9.55 o 
   0   1  10       41.47       34.95      2.02 o 
   1   1  10      177.28      163.79      4.68 o 
   2   1  10       12.19       12.84      1.77 o 
   3   1  10        1.34        2.60      0.81 o 
  -3   2  10       23.58       28.37      2.23 o 
  -2   2  10      377.46      379.65      8.95 o 
  -1   2  10        5.82        6.38      1.67 o 
   0   2  10       45.22       41.69      2.66 o 
   1   2  10       49.76       48.66      2.68 o 
   2   2  10      242.15      221.54      6.33 o 
   3   2  10       92.81       79.26      2.99 o 
  -3   3  10        5.21        2.74      1.46 o 
  -2   3  10      465.93      500.84     10.11 o 
  -1   3  10      102.52       97.59      4.00 o 
   0   3  10        4.65        4.83      1.26 o 
   1   3  10      193.76      177.66      4.93 o 
   2   3  10       12.05       12.72      1.29 o 
   3   3  10       34.38       28.89      1.83 o 
  -3   4  10       30.70       37.41      1.97 o 
  -2   4  10       18.50       19.64      2.19 o 
  -1   4  10       75.18       87.18      3.75 o 
   0   4  10       49.89       45.66      2.78 o 
   1   4  10        1.96        3.49      1.12 o 
   2   4  10        6.92        7.03      1.06 o 
   3   4  10       39.73       37.21      2.81 o 
  -3   5  10      181.06      180.53      4.59 o 
  -2   5  10      733.26      763.02     12.50 o 
  -1   5  10       28.01       23.31      2.03 o 
   0   5  10      124.47      128.05      4.43 o 
   1   5  10      655.04      621.84      8.95 o 
   2   5  10        0.03        0.65      0.69 o 
  -3   6  10        5.26        5.32      1.53 o 
  -2   6  10       25.25       25.20      2.56 o 
  -1   6  10        0.90        2.34      1.01 o 
   0   6  10      182.38      155.51      4.72 o 
   1   6  10       40.25       41.61      2.38 o 
   2   6  10      246.54      231.77      6.66 o 
  -3   7  10      162.26      176.95      5.00 o 
  -2   7  10       70.69       68.81      5.22 o 
  -1   7  10       61.16       60.33      2.88 o 
   0   7  10      169.98      171.67      5.64 o 
   1   7  10      213.55      211.72      4.94 o 
   2   7  10       59.13       55.12      2.72 o 
  -3   8  10      136.29      141.02      5.92 o 
  -2   8  10      127.85      125.68      6.02 o 
  -1   8  10      182.63      171.44      4.91 o 
   0   8  10       76.98       78.16      3.11 o 
   1   8  10      307.07      277.85      8.11 o 
   2   8  10      131.87      126.24      3.92 o 
  -2   9  10      146.91      135.03      5.65 o 
  -1   9  10       18.87       20.30      2.07 o 
   0   9  10        0.05        0.04      0.99 o 
   1   9  10       29.08       28.27      2.23 o 
   2   9  10       50.68       50.06      3.64 o 
  -2  10  10       16.19       15.88      2.90 o 
  -1  10  10      369.93      398.70      7.68 o 
   0  10  10      373.08      344.03      7.29 o 
   1  10  10      155.32      135.64      4.92 o 
   2  10  10      189.90      177.07      6.38 o 
  -2  11  10       30.59       35.31      3.76 o 
  -1  11  10       37.28       37.15      2.83 o 
   0  11  10       41.30       40.48      2.80 o 
   1  11  10      113.79      113.44      5.97 o 
   2  11  10       52.74       49.71      3.26 o 
  -2  12  10       69.97       64.99      4.40 o 
  -1  12  10      120.00      119.06      6.40 o 
   0  12  10      246.68      254.05      9.05 o 
   1  12  10       52.43       58.11      4.08 o 
  -1  13  10       15.42       14.15      2.22 o 
   0  13  10      322.59      308.57      9.28 o 
   1  13  10      257.03      267.54      7.91 o 
   0  14  10       13.14        9.89      1.81 o 
  -1   1  11        3.28        3.19      0.95 o 
   0   1  11      201.15      172.42      4.78 o 
   1   1  11        9.40        5.21      1.01 o 
  -1   2  11      447.52      427.99      7.15 o 
   0   2  11        1.35        0.90      0.73 o 
   1   2  11       24.53       21.66      1.66 o 
  -1   3  11       75.99       66.82      3.03 o 
   0   3  11       47.97       46.81      2.44 o 
   1   3  11        5.23        4.73      0.93 o 
  -1   4  11       40.22       39.05      3.82 o 
   0   4  11        3.71        3.14      0.81 o 
   1   4  11        1.07        0.67      0.65 o 
  -1   5  11        9.23        9.40      1.58 o 
   0   5  11        5.01        4.99      1.31 o 
                                                 
